# Supplementary material for: Factors affecting the relative abundance in an overfished stock: red grouper (Epinephelus morio) in the Southeastern Gulf of Mexico
Source: PeerJ. 2023 Nov 20;11:e16490. doi: 10.7717/peerj.16490 (PMC10666610; doi:10.7717/peerj.16490)
Supplement: Supplemental Information 3 [file peerj-11-16490-s003.csv]

Model	(Intercept)	Fishing.gear	Month	Navigation.days	Crew.size	s(Depth)	s(Sea.surface.temperature)	Year	Zone	adjusted Pseudo-R^2	Pseudo-R^2	deviance	df	logLik	AIC	delta	weight	Devianza.explained
256	6.18	+	+	+	+	+	+	+	+	0.43	0.39	21452.01	120	-48015.99	96273.34	0	9.97E-01	39.33
224	6.18	+	+	+	+	+	NA	+	+	0.43	0.39	21465.33	111	-48030.44	96285.24	11.9	2.59E-03	39.29
240	6.19	+	+	+	+	NA	+	+	+	0.43	0.39	21486.95	113	-48053.87	96335.26	61.92	3.57E-14	39.23
208	6.18	+	+	+	+	NA	NA	+	+	0.42	0.39	21500.66	104	-48068.71	96347.9	74.56	6.43E-17	39.19
128	6.14	+	+	+	+	+	+	+	NA	0.42	0.39	21570.47	102	-48144.15	96493.56	220.22	1.51E-48	39
96	6.09	+	+	+	+	+	NA	+	NA	0.42	0.39	21608.09	93	-48184.7	96557.37	284.03	2.10E-62	38.89
254	6.01	+	NA	+	+	+	+	+	+	0.42	0.39	21595.17	109	-48170.78	96561.35	288.01	2.87E-63	38.93
112	6.16	+	+	+	+	NA	+	+	NA	0.42	0.39	21622.47	95	-48200.18	96591.86	318.52	6.82E-70	38.85
238	6.01	+	NA	+	+	NA	+	+	+	0.42	0.39	21631.64	102	-48210.04	96625.97	352.63	2.67E-77	38.82
80	6.11	+	+	+	+	NA	NA	+	NA	0.42	0.39	21662.27	87	-48242.97	96660.27	386.93	9.53E-85	38.74
222	5.98	+	NA	+	+	+	NA	+	+	0.42	0.39	21742.64	100	-48329.15	96860.72	587.38	2.82E-128	38.51
206	5.98	+	NA	+	+	NA	NA	+	+	0.42	0.38	21783.81	93	-48373.17	96934.73	661.39	2.40E-144	38.39
126	5.91	+	NA	+	+	+	+	+	NA	0.42	0.38	21789.49	91	-48379.24	96942.01	668.67	6.30E-146	38.38
110	5.93	+	NA	+	+	NA	+	+	NA	0.41	0.38	21848.28	84	-48441.94	97053.8	780.46	3.35E-170	38.21
94	5.88	+	NA	+	+	+	NA	+	NA	0.41	0.38	21890.04	82	-48486.38	97138.8	865.46	1.16E-188	38.09
252	3.7	+	+	NA	+	+	+	+	+	0.41	0.38	21903.83	89	-48501.04	97180.57	907.24	9.89E-198	38.05
220	3.69	+	+	NA	+	+	NA	+	+	0.41	0.38	21919.51	80	-48517.69	97196.82	923.48	2.93E-201	38.01
236	3.7	+	+	NA	+	NA	+	+	+	0.41	0.38	21934.21	82	-48533.29	97231.94	958.6	6.93E-209	37.97
204	3.68	+	+	NA	+	NA	NA	+	+	0.41	0.38	21950.25	74	-48550.3	97248.83	975.49	1.49E-212	37.92
78	5.9	+	NA	+	+	NA	NA	+	NA	0.41	0.38	21955.29	76	-48555.64	97263.54	990.2	9.54E-216	37.91
124	3.7	+	+	NA	+	+	+	+	NA	0.41	0.38	22013.88	71	-48617.66	97378.08	1104.74	1.28E-240	37.74
92	3.65	+	+	NA	+	+	NA	+	NA	0.41	0.38	22049.27	62	-48655.04	97435.25	1161.91	4.93E-253	37.64
108	3.71	+	+	NA	+	NA	+	+	NA	0.41	0.38	22058.36	64	-48664.64	97458.59	1185.25	4.21E-258	37.62
76	3.66	+	+	NA	+	NA	NA	+	NA	0.41	0.38	22095.01	56	-48703.26	97518.66	1245.32	3.82E-271	37.51
250	3.59	+	NA	NA	+	+	+	+	+	0.41	0.38	22092.02	78	-48700.12	97557.14	1283.8	1.68E-279	37.52
234	3.58	+	NA	NA	+	NA	+	+	+	0.41	0.37	22123.58	71	-48733.34	97610.42	1337.08	4.53E-291	37.43
122	3.55	+	NA	NA	+	+	+	+	NA	0.4	0.37	22284.97	60	-48902.48	97925.59	1652.25	0	36.98
218	3.57	+	NA	NA	+	+	NA	+	+	0.4	0.37	22290.68	69	-48908.44	97956.31	1682.98	0	36.96
106	3.56	+	NA	NA	+	NA	+	+	NA	0.4	0.37	22334.76	53	-48954.42	98016.61	1743.28	0	36.84
202	3.55	+	NA	NA	+	NA	NA	+	+	0.4	0.37	22326.86	62	-48946.19	98018.54	1745.21	0	36.86
90	3.52	+	NA	NA	+	+	NA	+	NA	0.4	0.37	22425.39	51	-49048.66	98200.46	1927.12	0	36.58
74	3.53	+	NA	NA	+	NA	NA	+	NA	0.39	0.36	22481.85	45	-49107.17	98304.43	2031.09	0	36.42
248	7.31	+	+	+	NA	+	+	+	+	0.4	0.37	22440.6	101	-49064.43	98332.76	2059.42	0	36.54
216	7.32	+	+	+	NA	+	NA	+	+	0.4	0.37	22452.98	93	-49077.27	98341.74	2068.4	0	36.5
232	7.32	+	+	+	NA	NA	+	+	+	0.39	0.36	22475.31	95	-49100.4	98391.92	2118.59	0	36.44
200	7.33	+	+	+	NA	NA	NA	+	+	0.39	0.36	22488.18	86	-49113.72	98401.78	2128.44	0	36.4
120	7.26	+	+	+	NA	+	+	+	NA	0.39	0.36	22572.69	84	-49201	98570.35	2297.01	0	36.16
246	7.13	+	NA	+	NA	+	+	+	+	0.39	0.36	22569.42	91	-49197.63	98577.86	2304.52	0	36.17
88	7.25	+	+	+	NA	+	NA	+	NA	0.39	0.36	22614.51	75	-49244.08	98639.37	2366.03	0	36.04
230	7.13	+	NA	+	NA	NA	+	+	+	0.39	0.36	22605.72	84	-49235.04	98639.72	2366.38	0	36.07
104	7.27	+	+	+	NA	NA	+	+	NA	0.39	0.36	22622.49	77	-49252.29	98659.95	2386.61	0	36.02
72	7.26	+	+	+	NA	NA	NA	+	NA	0.39	0.36	22668.14	68	-49299.2	98736.6	2463.27	0	35.89
214	7.12	+	NA	+	NA	+	NA	+	+	0.39	0.36	22762.26	82	-49395.63	98956.77	2683.43	0	35.63
118	7.02	+	NA	+	NA	+	+	+	NA	0.39	0.36	22789.88	73	-49423.85	98994.55	2721.21	0	35.55
198	7.12	+	NA	+	NA	NA	NA	+	+	0.38	0.36	22801.29	75	-49435.5	99023.24	2749.9	0	35.52
102	7.03	+	NA	+	NA	NA	+	+	NA	0.38	0.35	22846.73	66	-49481.82	99097.44	2824.1	0	35.39
86	7.04	+	NA	+	NA	+	NA	+	NA	0.38	0.35	22927.09	64	-49563.53	99256.59	2983.25	0	35.16
244	4.9	+	+	NA	NA	+	+	+	+	0.38	0.35	22957.53	70	-49594.41	99329.87	3056.53	0	35.07
212	4.91	+	+	NA	NA	+	NA	+	+	0.38	0.35	22973.27	62	-49610.35	99344.95	3071.62	0	35.03
70	7.04	+	NA	+	NA	NA	NA	+	NA	0.38	0.35	22988.99	58	-49626.28	99368.7	3095.37	0	34.99
228	4.91	+	+	NA	NA	NA	+	+	+	0.38	0.35	22989.62	64	-49626.91	99382.85	3109.51	0	34.98
196	4.92	+	+	NA	NA	NA	NA	+	+	0.38	0.35	23005.62	56	-49643.11	99398.35	3125.01	0	34.94
116	4.91	+	+	NA	NA	+	+	+	NA	0.38	0.35	23080.67	52	-49718.9	99543.13	3269.79	0	34.73
84	4.89	+	+	NA	NA	+	NA	+	NA	0.38	0.35	23119.58	44	-49758.09	99604.65	3331.31	0	34.62
100	4.91	+	+	NA	NA	NA	+	+	NA	0.37	0.35	23123.87	46	-49762.42	99618.1	3344.76	0	34.6
242	4.76	+	NA	NA	NA	+	+	+	+	0.37	0.35	23128.13	59	-49766.69	99653.13	3379.79	0	34.59
68	4.89	+	+	NA	NA	NA	NA	+	NA	0.37	0.34	23165.74	38	-49804.51	99685.08	3411.74	0	34.49
226	4.77	+	NA	NA	NA	NA	+	+	+	0.37	0.34	23161.03	53	-49799.78	99707.1	3433.76	0	34.5
114	4.73	+	NA	NA	NA	+	+	+	NA	0.37	0.34	23346.71	42	-49985.59	100055.38	3782.04	0	33.97
98	4.74	+	NA	NA	NA	NA	+	+	NA	0.37	0.34	23395.25	35	-50033.93	100139.56	3866.22	0	33.84
210	4.77	+	NA	NA	NA	+	NA	+	+	0.37	0.34	23385.74	51	-50024.47	100151.5	3878.16	0	33.86
194	4.76	+	NA	NA	NA	NA	NA	+	+	0.37	0.34	23420.54	44	-50059.07	100208.23	3934.89	0	33.76
82	4.74	+	NA	NA	NA	+	NA	+	NA	0.36	0.33	23536.16	33	-50173.67	100414.14	4140.8	0	33.44
66	4.74	+	NA	NA	NA	NA	NA	+	NA	0.36	0.33	23588.73	26	-50225.59	100505.22	4231.88	0	33.29
192	6.06	+	+	+	+	+	+	NA	+	0.33	0.31	24437.19	98	-51047.92	102293.11	6019.77	0	30.89
176	6.11	+	+	+	+	NA	+	NA	+	0.33	0.31	24509.15	91	-51116.35	102416.16	6142.82	0	30.69
160	6.05	+	+	+	+	+	NA	NA	+	0.33	0.31	24513.66	89	-51120.63	102421.37	6148.03	0	30.67
190	5.97	+	NA	+	+	+	+	NA	+	0.33	0.31	24560.81	87	-51165.34	102506.61	6233.27	0	30.54
144	6.1	+	+	+	+	NA	NA	NA	+	0.33	0.3	24585.52	83	-51188.74	102543.79	6270.45	0	30.47
174	6.02	+	NA	+	+	NA	+	NA	+	0.33	0.3	24630.41	80	-51231.2	102624.25	6350.91	0	30.34
64	6.02	+	+	+	+	+	+	NA	NA	0.33	0.3	24703.47	80	-51300.12	102761.14	6487.8	0	30.14
32	5.99	+	+	+	+	+	NA	NA	NA	0.32	0.3	24767.69	71	-51360.54	102864.72	6591.38	0	29.96
48	6.06	+	+	+	+	NA	+	NA	NA	0.32	0.3	24793.13	73	-51384.43	102916.34	6643	0	29.88
158	5.88	+	NA	+	+	+	NA	NA	+	0.32	0.3	24813.67	79	-51403.7	102965.85	6692.52	0	29.83
16	6.02	+	+	+	+	NA	NA	NA	NA	0.32	0.3	24858.49	65	-51445.7	103021.58	6748.24	0	29.7
62	5.87	+	NA	+	+	+	+	NA	NA	0.32	0.3	24888.88	69	-51474.13	103087.95	6814.61	0	29.61
142	5.93	+	NA	+	+	NA	NA	NA	+	0.32	0.3	24886.77	72	-51472.15	103088.53	6815.19	0	29.62
46	5.91	+	NA	+	+	NA	+	NA	NA	0.32	0.29	24985.93	62	-51564.7	103255.14	6981.8	0	29.34
255	4.87	NA	+	+	+	+	+	+	+	0.32	0.29	24984.01	118	-51562.9	103364.32	7090.98	0	29.34
223	4.87	NA	+	+	+	+	NA	+	+	0.32	0.29	25001.24	110	-51578.95	103379.33	7105.99	0	29.29
184	7.13	+	+	+	NA	+	+	NA	+	0.32	0.29	25049.66	80	-51623.97	103408.51	7135.17	0	29.16
30	5.81	+	NA	+	+	+	NA	NA	NA	0.32	0.29	25070.8	60	-51643.6	103409.33	7135.99	0	29.1
168	7.17	+	+	+	NA	NA	+	NA	+	0.31	0.29	25121.27	73	-51690.4	103528.13	7254.79	0	28.96
152	7.16	+	+	+	NA	+	NA	NA	+	0.31	0.29	25123.39	71	-51692.36	103528.2	7254.86	0	28.95
14	5.85	+	NA	+	+	NA	NA	NA	NA	0.31	0.29	25174.65	53	-51739.8	103587.72	7314.38	0	28.8
253	4.71	NA	NA	+	+	+	+	+	+	0.31	0.29	25116.93	108	-51686.38	103589.61	7316.27	0	28.97
182	7.03	+	NA	+	NA	+	+	NA	+	0.31	0.29	25159.42	69	-51725.72	103590.86	7317.52	0	28.85
136	7.2	+	+	+	NA	NA	NA	NA	+	0.31	0.29	25194.54	65	-51758.18	103646.55	7373.21	0	28.75
166	7.08	+	NA	+	NA	NA	+	NA	+	0.31	0.29	25230	62	-51790.91	103707.55	7434.22	0	28.65
127	4.84	NA	+	+	+	+	+	+	NA	0.31	0.29	25249.13	101	-51808.54	103819.82	7546.48	0	28.59
221	4.69	NA	NA	+	+	+	NA	+	+	0.31	0.29	25269.29	99	-51827.12	103853.57	7580.23	0	28.54
56	7.09	+	+	+	NA	+	+	NA	NA	0.31	0.28	25318.44	62	-51872.34	103869.51	7596.17	0	28.4
95	4.76	NA	+	+	+	+	NA	+	NA	0.31	0.28	25313.91	92	-51868.17	103921.68	7648.34	0	28.41
251	3.05	NA	+	NA	+	+	+	+	+	0.31	0.28	25344.39	87	-51896.18	103968.57	7695.23	0	28.32
24	7.1	+	+	+	NA	+	NA	NA	NA	0.31	0.28	25385.77	53	-51934.14	103975.87	7702.53	0	28.21
219	3.03	NA	+	NA	+	+	NA	+	+	0.31	0.28	25364.6	79	-51914.73	103988.53	7715.19	0	28.27
40	7.11	+	+	+	NA	NA	+	NA	NA	0.3	0.28	25409.03	55	-51955.45	104022.34	7749	0	28.14
150	6.98	+	NA	+	NA	+	NA	NA	+	0.3	0.28	25447.84	61	-51990.97	104104.15	7830.81	0	28.03
239	4.72	NA	+	+	+	NA	+	+	+	0.31	0.28	25404.63	110	-51951.42	104124.53	7851.19	0	28.15
8	7.12	+	+	+	NA	NA	NA	NA	NA	0.3	0.28	25478.63	47	-52019.11	104132.31	7858.97	0	27.94
207	4.71	NA	+	+	+	NA	NA	+	+	0.3	0.28	25422.52	101	-51967.8	104140.05	7866.71	0	28.1
188	3.44	+	+	NA	+	+	+	NA	+	0.3	0.28	25472.88	66	-52013.85	104161.73	7888.39	0	27.96
54	6.94	+	NA	+	NA	+	+	NA	NA	0.3	0.28	25500.65	51	-52039.21	104182.39	7909.05	0	27.88
134	7.02	+	NA	+	NA	NA	NA	NA	+	0.3	0.28	25520.22	53	-52057.07	104222.26	7948.92	0	27.83
125	4.6	NA	NA	+	+	+	+	+	NA	0.3	0.28	25486.8	90	-52026.57	104234.15	7960.81	0	27.92
249	2.94	NA	NA	NA	+	+	+	+	+	0.3	0.28	25515.85	77	-52053.08	104260.72	7987.38	0	27.84
172	3.5	+	+	NA	+	NA	+	NA	+	0.3	0.28	25550.83	60	-52084.96	104291.36	8018.03	0	27.74
156	3.45	+	+	NA	+	+	NA	NA	+	0.3	0.28	25580.82	58	-52112.25	104341.18	8067.84	0	27.66
38	6.96	+	NA	+	NA	NA	+	NA	NA	0.3	0.28	25600.59	44	-52130.24	104350.26	8076.92	0	27.6
237	4.55	NA	NA	+	+	NA	+	+	+	0.3	0.28	25544.84	99	-52079.5	104358.91	8085.58	0	27.76
93	4.56	NA	NA	+	+	+	NA	+	NA	0.3	0.28	25588.51	81	-52119.25	104401.74	8128.4	0	27.63
123	3.06	NA	+	NA	+	+	+	+	NA	0.3	0.28	25603.75	70	-52133.11	104406.66	8133.32	0	27.59
140	3.51	+	+	NA	+	NA	NA	NA	+	0.3	0.27	25658.89	52	-52183.17	104470.46	8197.12	0	27.43
91	2.99	NA	+	NA	+	+	NA	+	NA	0.3	0.27	25665.36	61	-52189.04	104501.11	8227.78	0	27.42
186	3.41	+	NA	NA	+	+	+	NA	+	0.3	0.27	25692.46	56	-52213.6	104539.9	8266.56	0	27.34
22	6.91	+	NA	+	NA	+	NA	NA	NA	0.3	0.27	25711.8	43	-52231.11	104548.68	8275.34	0	27.29
217	2.92	NA	NA	NA	+	+	NA	+	+	0.3	0.27	25713.97	68	-52233.07	104603.12	8329.78	0	27.28
60	3.47	+	+	NA	+	+	+	NA	NA	0.29	0.27	25746.38	48	-52262.38	104622.51	8349.17	0	27.19
205	4.51	NA	NA	+	+	NA	NA	+	+	0.3	0.27	25710.14	90	-52229.6	104641.56	8368.22	0	27.29
170	3.46	+	NA	NA	+	NA	+	NA	+	0.29	0.27	25766.56	49	-52280.62	104661.02	8387.68	0	27.13
235	2.9	NA	+	NA	+	NA	+	+	+	0.29	0.27	25762.01	79	-52276.51	104712.18	8438.84	0	27.14
6	6.93	+	NA	+	NA	NA	NA	NA	NA	0.29	0.27	25817.07	35	-52326.19	104724.43	8451.09	0	26.99
203	2.88	NA	+	NA	+	NA	NA	+	+	0.29	0.27	25782.74	71	-52295.22	104732.67	8459.33	0	27.08
44	3.5	+	+	NA	+	NA	+	NA	NA	0.29	0.27	25835.38	42	-52342.69	104770.84	8497.5	0	26.94
28	3.46	+	+	NA	+	+	NA	NA	NA	0.29	0.27	25838.76	40	-52345.73	104771.84	8498.5	0	26.93
121	2.9	NA	NA	NA	+	+	+	+	NA	0.29	0.27	25888.4	59	-52390.4	104899.51	8626.17	0	26.79
111	4.75	NA	+	+	+	NA	+	+	NA	0.29	0.27	25853.25	92	-52358.78	104903.22	8629.88	0	26.89
12	3.47	+	+	NA	+	NA	NA	NA	NA	0.29	0.27	25926.9	33	-52424.98	104918	8644.66	0	26.68
79	4.68	NA	+	+	+	NA	NA	+	NA	0.29	0.27	25918.9	84	-52417.8	105003.91	8730.57	0	26.7
233	2.79	NA	NA	NA	+	NA	+	+	+	0.29	0.27	25941.35	68	-52437.95	105013.64	8740.3	0	26.64
89	2.86	NA	NA	NA	+	+	NA	+	NA	0.29	0.26	26021.53	50	-52509.76	105120.44	8847.11	0	26.41
58	3.4	+	NA	NA	+	+	+	NA	NA	0.29	0.26	26040.72	38	-52526.91	105130.33	8856.99	0	26.35
154	3.37	+	NA	NA	+	+	NA	NA	+	0.28	0.26	26060.31	47	-52544.42	105184.09	8910.75	0	26.3
42	3.42	+	NA	NA	+	NA	+	NA	NA	0.28	0.26	26135.84	31	-52611.76	105287.31	9013.97	0	26.09
138	3.41	+	NA	NA	+	NA	NA	NA	+	0.28	0.26	26136.7	41	-52612.53	105307.13	9033.79	0	26.08
109	4.51	NA	NA	+	+	NA	+	+	NA	0.28	0.26	26108.7	81	-52587.59	105339.11	9065.77	0	26.16
180	4.5	+	+	NA	NA	+	+	NA	+	0.28	0.26	26154.13	48	-52628.04	105353.11	9079.77	0	26.03
201	2.76	NA	NA	NA	+	NA	NA	+	+	0.28	0.26	26153.71	59	-52627.66	105375.49	9102.15	0	26.04
107	3	NA	+	NA	+	NA	+	+	NA	0.28	0.26	26198.54	61	-52667.52	105458.55	9185.21	0	25.91
164	4.55	+	+	NA	NA	NA	+	NA	+	0.28	0.26	26235.11	42	-52699.99	105485.35	9212.01	0	25.81
148	4.54	+	+	NA	NA	+	NA	NA	+	0.28	0.26	26260.17	39	-52722.2	105524.08	9250.75	0	25.73
77	4.47	NA	NA	+	+	NA	NA	+	NA	0.28	0.26	26228.33	72	-52693.97	105534.18	9260.84	0	25.82
75	2.93	NA	+	NA	+	NA	NA	+	NA	0.28	0.26	26260.95	53	-52722.89	105551.91	9278.57	0	25.73
26	3.36	+	NA	NA	+	+	NA	NA	NA	0.28	0.26	26323.57	29	-52778.32	105615.62	9342.28	0	25.55
132	4.6	+	+	NA	NA	NA	NA	NA	+	0.28	0.26	26340.8	33	-52793.54	105655.14	9381.8	0	25.51
178	4.44	+	NA	NA	NA	+	+	NA	+	0.28	0.25	26353.25	37	-52804.54	105685.1	9411.76	0	25.47
10	3.38	+	NA	NA	+	NA	NA	NA	NA	0.27	0.25	26424.27	23	-52867.17	105780.37	9507.03	0	25.27
52	4.53	+	+	NA	NA	+	+	NA	NA	0.27	0.25	26426.25	30	-52868.91	105799.81	9526.48	0	25.26
162	4.5	+	NA	NA	NA	NA	+	NA	+	0.27	0.25	26431.96	31	-52873.94	105811.6	9538.26	0	25.25
20	4.55	+	+	NA	NA	+	NA	NA	NA	0.27	0.25	26521.16	22	-52952.34	105949.2	9675.86	0	25
36	4.54	+	+	NA	NA	NA	+	NA	NA	0.27	0.25	26520.73	24	-52951.97	105953.39	9680.05	0	25
105	2.84	NA	NA	NA	+	NA	+	+	NA	0.27	0.25	26501.54	50	-52935.12	105971.92	9698.58	0	25.05
4	4.56	+	+	NA	NA	NA	NA	NA	NA	0.27	0.25	26615.41	16	-53034.89	106101.8	9828.46	0	24.73
73	2.8	NA	NA	NA	+	NA	NA	+	NA	0.27	0.25	26654.67	42	-53069.2	106222.48	9949.14	0	24.62
50	4.43	+	NA	NA	NA	+	+	NA	NA	0.27	0.24	26710.85	20	-53118.2	106277.99	10004.65	0	24.46
146	4.43	+	NA	NA	NA	+	NA	NA	+	0.26	0.24	26773.81	29	-53172.98	106405.31	10131.97	0	24.28
34	4.44	+	NA	NA	NA	NA	+	NA	NA	0.26	0.24	26814.02	13	-53207.9	106443.56	10170.23	0	24.17
130	4.47	+	NA	NA	NA	NA	NA	NA	+	0.26	0.24	26852.6	22	-53241.36	106528.74	10255.4	0	24.06
18	4.43	+	NA	NA	NA	+	NA	NA	NA	0.25	0.24	27038.52	12	-53401.93	106827.97	10554.63	0	23.53
2	4.43	+	NA	NA	NA	NA	NA	NA	NA	0.25	0.23	27144.12	5	-53492.63	106995.27	10721.93	0	23.23
247	6.01	NA	+	+	NA	+	+	+	+	0.22	0.2	28305.08	100	-54467.24	109136.1	12862.76	0	19.95
215	6.04	NA	+	+	NA	+	NA	+	+	0.22	0.2	28321.96	92	-54481.12	109147.49	12874.15	0	19.9
245	5.85	NA	NA	+	NA	+	+	+	+	0.21	0.19	28471.05	90	-54603.3	109386.99	13113.65	0	19.48
119	6.06	NA	+	+	NA	+	+	+	NA	0.2	0.19	28736.94	83	-54819.62	109805.62	13532.29	0	18.73
213	5.84	NA	NA	+	NA	+	NA	+	+	0.2	0.19	28781.68	81	-54855.82	109874.86	13601.52	0	18.6
243	4.72	NA	+	NA	NA	+	+	+	+	0.2	0.18	28820.31	69	-54887.03	109913.49	13640.15	0	18.49
211	4.73	NA	+	NA	NA	+	NA	+	+	0.2	0.18	28841.96	61	-54904.51	109931.98	13658.64	0	18.43
191	4.75	NA	+	+	+	+	+	NA	+	0.2	0.19	28808.76	96	-54877.7	109949.66	13676.32	0	18.53
87	6.02	NA	+	+	NA	+	NA	+	NA	0.2	0.18	28848.69	74	-54909.94	109969.02	13695.68	0	18.41
189	4.68	NA	NA	+	+	+	+	NA	+	0.2	0.18	28921.18	86	-54968.34	110109.35	13836.01	0	18.21
159	4.74	NA	+	+	+	+	NA	NA	+	0.2	0.18	28932.8	88	-54977.68	110132.43	13859.09	0	18.18
241	4.56	NA	NA	NA	NA	+	+	+	+	0.19	0.18	29024.03	59	-55050.95	110220.14	13946.8	0	17.92
117	5.79	NA	NA	+	NA	+	+	+	NA	0.19	0.18	29093.8	72	-55106.83	110358.45	14085.11	0	17.72
175	4.66	NA	+	+	+	NA	+	NA	+	0.19	0.18	29093.76	88	-55106.79	110391	14117.66	0	17.72
231	5.77	NA	+	+	NA	NA	+	+	+	0.19	0.18	29139.11	92	-55143.03	110471.09	14197.75	0	17.59
199	5.79	NA	+	+	NA	NA	NA	+	+	0.19	0.18	29156.8	84	-55157.16	110482.62	14209.28	0	17.54
173	4.59	NA	NA	+	+	NA	+	NA	+	0.19	0.17	29209.47	77	-55199.16	110554.14	14280.8	0	17.39
143	4.65	NA	+	+	+	NA	NA	NA	+	0.19	0.17	29216.6	79	-55204.84	110569.95	14296.61	0	17.37
115	4.81	NA	+	NA	NA	+	+	+	NA	0.19	0.17	29253.43	52	-55234.15	110572.46	14299.12	0	17.27
157	4.58	NA	NA	+	+	+	NA	NA	+	0.19	0.17	29226.02	77	-55212.34	110579.74	14306.4	0	17.35
63	4.72	NA	+	+	+	+	+	NA	NA	0.19	0.17	29288.83	79	-55262.29	110682.96	14409.62	0	17.17
85	5.8	NA	NA	+	NA	+	NA	+	NA	0.19	0.17	29317.45	63	-55285.03	110697.15	14423.82	0	17.09
83	4.78	NA	+	NA	NA	+	NA	+	NA	0.18	0.17	29361.19	43	-55319.72	110726.32	14452.99	0	16.96
229	5.6	NA	NA	+	NA	NA	+	+	+	0.19	0.17	29319.07	81	-55286.31	110736.11	14462.77	0	17.08
31	4.67	NA	+	+	+	+	NA	NA	NA	0.18	0.17	29391.69	70	-55343.88	110828.72	14555.38	0	16.88
209	4.57	NA	NA	NA	NA	+	NA	+	+	0.18	0.17	29420.6	50	-55366.76	110834.47	14561.13	0	16.8
61	4.57	NA	NA	+	+	+	+	NA	NA	0.18	0.17	29477.04	68	-55411.36	110959.45	14686.11	0	16.64
141	4.48	NA	NA	+	+	NA	NA	NA	+	0.18	0.16	29526.57	69	-55450.43	111039.06	14765.72	0	16.5
113	4.6	NA	NA	NA	NA	+	+	+	NA	0.17	0.16	29665.92	41	-55560	111202.58	14929.25	0	16.1
227	4.55	NA	+	NA	NA	NA	+	+	+	0.17	0.16	29674.16	61	-55566.46	111255.83	14982.49	0	16.08
197	5.58	NA	NA	+	NA	NA	NA	+	+	0.17	0.16	29668.34	72	-55561.9	111270.03	14996.69	0	16.1
195	4.56	NA	+	NA	NA	NA	NA	+	+	0.17	0.16	29696.85	52	-55584.25	111274.62	15001.28	0	16.02
29	4.5	NA	NA	+	+	+	NA	NA	NA	0.17	0.16	29690.41	59	-55579.2	111277.35	15004.01	0	16.03
187	2.8	NA	+	NA	+	+	+	NA	+	0.17	0.16	29762.69	65	-55635.79	111403.57	15130.24	0	15.83
47	4.68	NA	+	+	+	NA	+	NA	NA	0.17	0.16	29771.75	70	-55642.87	111427.26	15153.92	0	15.8
225	4.39	NA	NA	NA	NA	NA	+	+	+	0.17	0.15	29893.3	50	-55737.68	111576.8	15303.47	0	15.46
15	4.63	NA	+	+	+	NA	NA	NA	NA	0.17	0.15	29879.13	61	-55726.65	111577.46	15304.12	0	15.5
81	4.6	NA	NA	NA	NA	+	NA	+	NA	0.17	0.15	29952.66	32	-55783.85	111632.55	15359.21	0	15.29
155	2.81	NA	+	NA	+	+	NA	NA	+	0.17	0.15	29927.8	57	-55764.53	111643.72	15370.38	0	15.36
103	5.92	NA	+	+	NA	NA	+	+	NA	0.17	0.15	29921.41	74	-55759.55	111668.39	15395.05	0	15.38
185	2.78	NA	NA	NA	+	+	+	NA	+	0.17	0.15	29961.28	55	-55790.54	111691.44	15418.11	0	15.27
45	4.53	NA	NA	+	+	NA	+	NA	NA	0.16	0.15	29980.42	59	-55805.4	111730.66	15457.32	0	15.21
171	2.73	NA	+	NA	+	NA	+	NA	+	0.16	0.15	30015.27	57	-55832.44	111780.24	15506.91	0	15.11
71	5.89	NA	+	+	NA	NA	NA	+	NA	0.16	0.15	30041.59	66	-55852.84	111837.87	15564.53	0	15.04
139	2.74	NA	+	NA	+	NA	NA	NA	+	0.16	0.15	30177.59	49	-55957.95	112014.01	15740.67	0	14.66
169	2.71	NA	NA	NA	+	NA	+	NA	+	0.16	0.15	30215.26	46	-55986.98	112067.69	15794.35	0	14.55
13	4.45	NA	NA	+	+	NA	NA	NA	NA	0.16	0.15	30217.28	50	-55988.54	112079.19	15805.85	0	14.54
59	2.84	NA	+	NA	+	+	+	NA	NA	0.16	0.14	30251.26	47	-56014.69	112125.42	15852.08	0	14.45
193	4.38	NA	NA	NA	NA	NA	NA	+	+	0.15	0.14	30335.69	42	-56079.54	112243.16	15969.82	0	14.21
101	5.64	NA	NA	+	NA	NA	+	+	NA	0.15	0.14	30316.73	63	-56064.99	112257.73	15984.4	0	14.26
27	2.81	NA	+	NA	+	+	NA	NA	NA	0.15	0.14	30387.64	39	-56119.37	112317.27	16043.94	0	14.06
153	2.72	NA	NA	NA	+	+	NA	NA	+	0.15	0.14	30387.47	46	-56119.23	112331.16	16057.82	0	14.06
99	4.8	NA	+	NA	NA	NA	+	+	NA	0.15	0.14	30459.59	43	-56174.4	112435.93	16162.59	0	13.86
57	2.77	NA	NA	NA	+	+	+	NA	NA	0.15	0.14	30540.53	37	-56236.15	112546.71	16273.37	0	13.63
67	4.77	NA	+	NA	NA	NA	NA	+	NA	0.15	0.14	30576.65	35	-56263.66	112597.37	16324.03	0	13.53
69	5.65	NA	NA	+	NA	NA	NA	+	NA	0.15	0.13	30602.07	54	-56283	112676.12	16402.79	0	13.46
137	2.64	NA	NA	NA	+	NA	NA	NA	+	0.14	0.13	30651.66	37	-56320.68	112717.43	16444.09	0	13.31
43	2.83	NA	+	NA	+	NA	+	NA	NA	0.14	0.13	30679.48	39	-56341.79	112763.01	16489.67	0	13.24
11	2.79	NA	+	NA	+	NA	NA	NA	NA	0.14	0.13	30818.76	31	-56447.2	112956.44	16683.11	0	12.84
25	2.72	NA	NA	NA	+	+	NA	NA	NA	0.14	0.13	30854.44	28	-56474.12	113004.85	16731.51	0	12.74
97	4.57	NA	NA	NA	NA	NA	+	+	NA	0.14	0.13	30914.19	32	-56519.14	113103.97	16830.63	0	12.57
41	2.75	NA	NA	NA	+	NA	+	NA	NA	0.13	0.12	30988.33	28	-56574.89	113207.55	16934.21	0	12.36
65	4.58	NA	NA	NA	NA	NA	NA	+	NA	0.13	0.12	31274.23	23	-56788.6	113625.23	17351.89	0	11.55
9	2.7	NA	NA	NA	+	NA	NA	NA	NA	0.12	0.11	31325.71	20	-56826.88	113693.77	17420.43	0	11.41
183	5.91	NA	+	+	NA	+	+	NA	+	0.12	0.11	31596.72	78	-57027.34	114212.74	17939.4	0	10.64
151	5.95	NA	+	+	NA	+	NA	NA	+	0.11	0.1	31715.45	70	-57114.62	114370.35	18097.01	0	10.31
181	5.84	NA	NA	+	NA	+	+	NA	+	0.11	0.1	31722.42	68	-57119.73	114376.09	18102.75	0	10.29
167	5.74	NA	+	+	NA	NA	+	NA	+	0.1	0.09	32165.02	70	-57442.17	115025.36	18752.02	0	9.03
149	5.78	NA	NA	+	NA	+	NA	NA	+	0.1	0.09	32204.05	59	-57470.39	115059.9	18786.56	0	8.92
55	5.96	NA	+	+	NA	+	+	NA	NA	0.1	0.09	32218.97	61	-57481.17	115084.67	18811.33	0	8.88
135	5.78	NA	+	+	NA	NA	NA	NA	+	0.09	0.09	32280.27	61	-57525.4	115174.97	18901.63	0	8.71
165	5.67	NA	NA	+	NA	NA	+	NA	+	0.09	0.09	32300.07	59	-57539.67	115198.97	18925.63	0	8.65
23	5.96	NA	+	+	NA	+	NA	NA	NA	0.09	0.09	32348.27	52	-57574.38	115253.73	18980.4	0	8.52
53	5.79	NA	NA	+	NA	+	+	NA	NA	0.09	0.08	32495.51	50	-57680.06	115460.86	19187.53	0	8.1
133	5.58	NA	NA	+	NA	NA	NA	NA	+	0.08	0.07	32810.48	51	-57904.53	115911.17	19637.83	0	7.21
21	5.77	NA	NA	+	NA	+	NA	NA	NA	0.08	0.07	32840.93	41	-57926.11	115935.22	19661.88	0	7.12
179	4.33	NA	+	NA	NA	+	+	NA	+	0.08	0.07	32857.47	47	-57937.83	115971.76	19698.42	0	7.08
147	4.39	NA	+	NA	NA	+	NA	NA	+	0.07	0.07	33024.48	39	-58055.81	116190.48	19917.15	0	6.6
177	4.27	NA	NA	NA	NA	+	+	NA	+	0.07	0.06	33069.28	37	-58087.37	116249.26	19975.92	0	6.48
39	5.86	NA	+	+	NA	NA	+	NA	NA	0.07	0.06	33114.69	52	-58119.3	116343.83	20070.49	0	6.35
7	5.87	NA	+	+	NA	NA	NA	NA	NA	0.06	0.06	33254.45	43	-58217.3	116522.69	20249.35	0	5.95
163	4.24	NA	+	NA	NA	NA	+	NA	+	0.06	0.06	33394.32	39	-58314.98	116709.12	20435.78	0	5.56
37	5.68	NA	NA	+	NA	NA	+	NA	NA	0.06	0.05	33426.61	41	-58337.47	116758.67	20485.33	0	5.47
51	4.47	NA	+	NA	NA	+	+	NA	NA	0.06	0.05	33504.07	30	-58391.33	116842.85	20569.51	0	5.25
131	4.3	NA	+	NA	NA	NA	NA	NA	+	0.06	0.05	33555.34	30	-58426.92	116915.88	20642.54	0	5.1
161	4.18	NA	NA	NA	NA	NA	+	NA	+	0.05	0.05	33613.99	28	-58467.56	116992.73	20719.39	0	4.94
19	4.48	NA	+	NA	NA	+	NA	NA	NA	0.05	0.05	33668.75	21	-58505.43	117053.6	20780.26	0	4.78
145	4.26	NA	NA	NA	NA	+	NA	NA	+	0.05	0.05	33755.18	28	-58565.1	117187.14	20913.8	0	4.54
5	5.65	NA	NA	+	NA	NA	NA	NA	NA	0.05	0.04	33831.62	33	-58617.73	117301.52	21028.18	0	4.32
49	4.33	NA	NA	NA	NA	+	+	NA	NA	0.04	0.04	33899.13	19	-58664.13	117366.85	21093.51	0	4.13
129	4.14	NA	NA	NA	NA	NA	NA	NA	+	0.03	0.03	34327.77	19	-58956.53	117953.08	21679.74	0	2.92
35	4.48	NA	+	NA	NA	NA	+	NA	NA	0.03	0.03	34350.54	21	-58971.96	117987.18	21713.84	0	2.85
17	4.33	NA	NA	NA	NA	+	NA	NA	NA	0.03	0.03	34409.55	10	-59011.91	118044.62	21771.28	0	2.69
3	4.49	NA	+	NA	NA	NA	NA	NA	NA	0.03	0.02	34526.06	13	-59090.57	118207.14	21933.8	0	2.36
33	4.33	NA	NA	NA	NA	NA	+	NA	NA	0.02	0.02	34782.18	10	-59262.56	118546.83	22273.49	0	1.63
1	4.33	NA	NA	NA	NA	NA	NA	NA	NA	0	0	35359.76	1	-59645.81	119295.63	23022.29	0	0
