# Supplementary material for: Factors affecting the relative abundance in an overfished stock: red grouper (Epinephelus morio) in the Southeastern Gulf of Mexico
Source: PeerJ. 2023 Nov 20;11:e16490. doi: 10.7717/peerj.16490 (PMC10666610; doi:10.7717/peerj.16490)
Supplement: Supplemental Information 4 [file peerj-11-16490-s004.csv]

Model	(Intercept)	Fishing.gear	Month	Crew.size	Place.of.origin	s(Depth)	s(Sea.surface.temperature)	Year	adjusted Pseudo-R^2	Pseudo-R^2	deviance	df	logLik	AIC	delta	weight	Devianza.explained
128	0.03	+	+	+	+	+	+	+	0.4	0.38	1856.67	46	-3757.29	7609.24	0	9.99E-01	31.93
96	0.09	+	+	+	+	+	NA	+	0.39	0.38	1873.96	40	-3770.86	7623.43	14.19	8.29E-04	31.3
124	-0.03	+	+	NA	+	+	+	+	0.39	0.38	1865.24	44	-3766.64	7624.62	15.38	4.57E-04	31.62
120	0.18	+	+	+	NA	+	+	+	0.39	0.37	1886.53	33	-3783.34	7635.2	25.96	2.30E-06	30.84
92	0.03	+	+	NA	+	+	NA	+	0.39	0.37	1883.86	38	-3779.68	7637.55	28.31	7.11E-07	30.94
88	0.19	+	+	+	NA	+	NA	+	0.38	0.37	1899.64	27	-3792.37	7640.46	31.22	1.66E-07	30.36
116	0.15	+	+	NA	NA	+	+	+	0.38	0.36	1901.6	31	-3799.68	7664.02	54.78	1.27E-12	30.29
84	0.16	+	+	NA	NA	+	NA	+	0.37	0.36	1919.95	25	-3811.87	7675.25	66.01	4.64E-15	29.61
126	0.09	+	NA	+	+	+	+	+	0.37	0.36	1907.31	35	-3805.58	7683.95	74.71	5.98E-17	30.08
122	0.04	+	NA	NA	+	+	+	+	0.37	0.36	1912.87	33	-3811.18	7690.95	81.71	1.80E-18	29.87
94	0.11	+	NA	+	+	+	NA	+	0.36	0.35	1938.34	27	-3829.58	7715.32	106.08	9.21E-24	28.94
90	0.06	+	NA	NA	+	+	NA	+	0.36	0.35	1943.53	25	-3834.11	7720.21	110.97	7.99E-25	28.75
112	-0.02	+	+	+	+	NA	+	+	0.37	0.35	1927.24	41	-3825.07	7734.3	125.06	6.97E-28	29.35
118	0.24	+	NA	+	NA	+	+	+	0.36	0.34	1950.47	25	-3843.82	7738.15	128.91	1.02E-28	28.49
104	0.15	+	+	+	NA	NA	+	+	0.36	0.34	1950	30	-3841.6	7745.44	136.2	2.66E-30	28.51
86	0.23	+	NA	+	NA	+	NA	+	0.35	0.34	1970.18	17	-3857.02	7749.31	140.07	3.84E-31	27.77
80	0.06	+	+	+	+	NA	NA	+	0.36	0.34	1952.13	33	-3842.69	7754.25	145.01	3.25E-32	28.43
108	-0.09	+	+	NA	+	NA	+	+	0.36	0.34	1939.39	39	-3838.53	7756.66	147.42	9.72E-33	28.9
72	0.18	+	+	+	NA	NA	NA	+	0.35	0.34	1970.35	23	-3855.28	7759.01	149.77	3.01E-33	27.77
114	0.2	+	NA	NA	NA	+	+	+	0.35	0.33	1966.64	22	-3860.62	7767.59	158.35	4.11E-35	27.9
76	0	+	+	NA	+	NA	NA	+	0.35	0.34	1966.15	31	-3856.03	7776.83	167.59	4.05E-37	27.92
82	0.2	+	NA	NA	NA	+	NA	+	0.34	0.33	1987.31	15	-3874.08	7779.44	170.2	1.10E-37	27.14
100	0.11	+	+	NA	NA	NA	+	+	0.35	0.33	1971.51	28	-3864.52	7787.64	178.4	1.82E-39	27.72
110	0.02	+	NA	+	+	NA	+	+	0.34	0.33	1971.64	32	-3866.47	7798.5	189.26	7.99E-42	27.72
68	0.14	+	+	NA	NA	NA	NA	+	0.34	0.32	1998.31	21	-3882.99	7810.35	201.11	2.13E-44	26.74
106	-0.03	+	NA	NA	+	NA	+	+	0.34	0.33	1979.76	30	-3874.99	7811.44	202.2	1.23E-44	27.42
78	0.04	+	NA	+	+	NA	NA	+	0.33	0.32	2004.9	23	-3891.39	7831.21	221.97	6.29E-49	26.5
74	-0.02	+	NA	NA	+	NA	NA	+	0.33	0.31	2012.53	21	-3898.67	7841.71	232.47	3.31E-51	26.22
102	0.2	+	NA	+	NA	NA	+	+	0.33	0.31	2011.82	21	-3901.62	7847.47	238.23	1.85E-52	26.24
70	0.19	+	NA	+	NA	NA	NA	+	0.32	0.3	2036.48	14	-3918.71	7865.57	256.33	2.18E-56	25.34
98	0.15	+	NA	NA	NA	NA	+	+	0.31	0.3	2036.23	19	-3926.42	7892.79	283.55	2.67E-62	25.35
64	0.25	+	+	+	+	+	+	NA	0.32	0.31	2022.24	39	-3906.89	7893.12	283.88	2.27E-62	25.86
56	0.33	+	+	+	NA	+	+	NA	0.32	0.3	2040.41	27	-3920.16	7896.2	286.96	4.87E-63	25.2
32	0.27	+	+	+	+	+	NA	NA	0.32	0.31	2043.09	31	-3916.58	7896.74	287.5	3.71E-63	25.1
24	0.3	+	+	+	NA	+	NA	NA	0.31	0.3	2057.68	21	-3927.18	7897.65	288.41	2.36E-63	24.56
60	0.18	+	+	NA	+	+	+	NA	0.32	0.31	2030.63	36	-3915.96	7906.9	297.66	2.31E-65	25.55
28	0.21	+	+	NA	+	+	NA	NA	0.31	0.3	2052.57	29	-3924.97	7909.38	300.14	6.70E-66	24.75
66	0.14	+	NA	NA	NA	NA	NA	+	0.3	0.29	2063.59	12	-3944.98	7914.07	304.83	6.40E-67	24.35
52	0.3	+	+	NA	NA	+	+	NA	0.31	0.3	2056.91	25	-3935.66	7923.64	314.4	5.35E-69	24.59
20	0.26	+	+	NA	NA	+	NA	NA	0.3	0.29	2078	19	-3943.49	7926.12	316.88	1.55E-69	23.82
127	0.54	NA	+	+	+	+	+	+	0.3	0.29	2085.44	41	-3948.76	7981.25	372.01	1.65E-81	23.55
40	0.28	+	+	+	NA	NA	+	NA	0.29	0.28	2098.85	24	-3973.4	7996.83	387.59	6.86E-85	23.05
48	0.2	+	+	+	+	NA	+	NA	0.29	0.28	2084.89	35	-3964.94	8001.3	392.06	7.34E-86	23.57
8	0.26	+	+	+	NA	NA	NA	NA	0.28	0.27	2123.59	18	-3983.86	8003.97	394.73	1.93E-86	22.15
62	0.3	+	NA	+	+	+	+	NA	0.29	0.28	2098.58	29	-3973.55	8007.68	398.44	3.01E-87	23.06
16	0.22	+	+	+	+	NA	NA	NA	0.29	0.28	2109.72	28	-3975.74	8008.07	398.83	2.48E-87	22.66
123	0.48	NA	+	NA	+	+	+	+	0.29	0.28	2103.3	39	-3967.27	8014.1	404.86	1.21E-88	22.89
58	0.24	+	NA	NA	+	+	+	NA	0.29	0.27	2105.34	27	-3980.07	8016.67	407.43	3.37E-89	22.82
44	0.12	+	+	NA	+	NA	+	NA	0.29	0.28	2094.71	33	-3976.2	8019.6	410.36	7.79E-90	23.21
12	0.14	+	+	NA	+	NA	NA	NA	0.28	0.27	2119.45	26	-3985.36	8023.22	413.98	1.27E-90	22.3
54	0.42	+	NA	+	NA	+	+	NA	0.28	0.27	2130.31	19	-3993.3	8026.44	417.2	2.54E-91	21.9
36	0.23	+	+	NA	NA	NA	+	NA	0.28	0.27	2120.19	22	-3993.46	8033.03	423.79	9.41E-93	22.27
4	0.2	+	+	NA	NA	NA	NA	NA	0.27	0.26	2147.72	16	-4003.98	8040.16	430.92	2.67E-94	21.26
119	0.61	NA	+	+	NA	+	+	+	0.28	0.27	2143.53	30	-3992.54	8047.13	437.89	8.17E-96	21.42
30	0.32	+	NA	+	+	+	NA	NA	0.27	0.26	2140.82	21	-4004.55	8051.94	442.7	7.38E-97	21.52
22	0.4	+	NA	+	NA	+	NA	NA	0.26	0.25	2165.4	11	-4017.66	8058.15	448.91	3.31E-98	20.61
26	0.27	+	NA	NA	+	+	NA	NA	0.27	0.26	2147.73	19	-4010.47	8059.69	450.45	1.54E-98	21.26
50	0.37	+	NA	NA	NA	+	+	NA	0.27	0.25	2159.99	17	-4015.18	8066.06	456.82	6.33E-100	20.81
115	0.57	NA	+	NA	NA	+	+	+	0.27	0.26	2157.72	28	-4009.08	8076.09	466.85	4.21E-102	20.9
95	0.59	NA	+	+	+	+	NA	+	0.27	0.26	2156.92	33	-4006.36	8080.3	471.06	5.14E-103	20.93
125	0.43	NA	NA	+	+	+	+	+	0.27	0.26	2153.84	32	-4012.05	8089.05	479.81	6.45E-105	21.04
18	0.36	+	NA	NA	NA	+	NA	NA	0.25	0.24	2193.94	9	-4036.7	8092.34	483.1	1.25E-105	19.57
91	0.55	NA	+	NA	+	+	NA	+	0.26	0.25	2173.54	31	-4024.74	8112.94	503.7	4.18E-110	20.32
121	0.38	NA	NA	NA	+	+	+	+	0.26	0.25	2169.43	30	-4029.41	8119.63	510.39	1.47E-111	20.47
46	0.25	+	NA	+	+	NA	+	NA	0.25	0.24	2163.13	26	-4035.22	8124.22	514.98	1.49E-112	20.7
38	0.38	+	NA	+	NA	NA	+	NA	0.24	0.23	2193.3	16	-4052.16	8137.54	528.3	1.91E-115	19.59
42	0.18	+	NA	NA	+	NA	+	NA	0.25	0.24	2172.56	24	-4044.67	8138.99	529.75	9.22E-116	20.35
87	0.61	NA	+	+	NA	+	NA	+	0.25	0.24	2221.01	23	-4048.11	8142.92	533.68	1.30E-116	18.58
117	0.45	NA	NA	+	NA	+	+	+	0.24	0.23	2230.27	21	-4058.08	8160.02	550.78	2.51E-120	18.24
14	0.26	+	NA	+	+	NA	NA	NA	0.24	0.23	2205.69	18	-4066.6	8169.45	560.21	2.25E-122	19.14
6	0.35	+	NA	+	NA	NA	NA	NA	0.23	0.22	2233.58	7	-4079.9	8175.86	566.62	9.11E-124	18.11
83	0.58	NA	+	NA	NA	+	NA	+	0.24	0.23	2235.46	21	-4066.81	8176.24	567	7.53E-124	18.05
93	0.48	NA	NA	+	+	+	NA	+	0.24	0.23	2230.57	23	-4064.46	8176.35	567.11	7.14E-124	18.22
10	0.2	+	NA	NA	+	NA	NA	NA	0.23	0.22	2214.25	16	-4074.03	8180.25	571.01	1.01E-124	18.82
113	0.42	NA	NA	NA	NA	+	+	+	0.23	0.22	2242.74	19	-4073.09	8185.95	576.71	5.86E-126	17.78
34	0.31	+	NA	NA	NA	NA	+	NA	0.23	0.22	2233.17	14	-4081.79	8192.49	583.25	2.23E-127	18.13
111	0.5	NA	+	+	+	NA	+	+	0.24	0.23	2208.58	38	-4060.17	8198.16	588.92	1.31E-128	19.03
89	0.44	NA	NA	NA	+	+	NA	+	0.23	0.22	2245.08	21	-4081.48	8206.29	597.05	2.25E-130	17.69
63	0.76	NA	+	+	+	+	+	NA	0.23	0.22	2255.47	33	-4071.6	8212.05	602.81	1.26E-131	17.31
2	0.29	+	NA	NA	NA	NA	NA	NA	0.21	0.2	2271.55	6	-4105.57	8223.17	613.93	4.87E-134	16.72
59	0.69	NA	+	NA	+	+	+	NA	0.22	0.21	2275.48	31	-4087.64	8239.78	630.54	1.20E-137	16.58
107	0.42	NA	+	NA	+	NA	+	+	0.22	0.22	2235.53	36	-4086.19	8246.03	636.79	5.27E-139	18.04
85	0.47	NA	NA	+	NA	+	NA	+	0.21	0.2	2312.85	13	-4112.03	8250.79	641.55	4.88E-140	15.21
103	0.6	NA	+	+	NA	NA	+	+	0.22	0.21	2252.96	28	-4097.31	8251.76	642.53	3.00E-140	17.4
81	0.44	NA	NA	NA	NA	+	NA	+	0.2	0.19	2326.64	11	-4127.7	8278.09	668.85	5.77E-146	14.7
55	0.76	NA	+	+	NA	+	+	NA	0.21	0.2	2307.87	23	-4117.12	8281.98	672.74	8.24E-147	15.39
31	0.73	NA	+	+	+	+	NA	NA	0.21	0.2	2327.04	27	-4116.08	8287.3	678.06	5.77E-148	14.69
99	0.55	NA	+	NA	NA	NA	+	+	0.2	0.19	2278.38	26	-4125.5	8304.03	694.79	1.34E-151	16.47
51	0.73	NA	+	NA	NA	+	+	NA	0.2	0.19	2324	21	-4132.49	8308.51	699.27	1.43E-152	14.8
27	0.67	NA	+	NA	+	+	NA	NA	0.2	0.19	2345.01	25	-4131.73	8314.45	705.21	7.31E-154	14.03
61	0.68	NA	NA	+	+	+	+	NA	0.19	0.18	2346	26	-4142.99	8338.59	729.35	4.21E-159	13.99
109	0.36	NA	NA	+	+	NA	+	+	0.19	0.18	2305.9	28	-4140.46	8339.06	729.82	3.33E-159	15.46
79	0.55	NA	+	+	+	NA	NA	+	0.19	0.18	2314.68	29	-4146.36	8353.4	744.16	2.55E-162	15.14
57	0.61	NA	NA	NA	+	+	+	NA	0.18	0.17	2364.44	24	-4157.84	8364.19	754.95	1.16E-164	13.32
23	0.7	NA	+	+	NA	+	NA	NA	0.18	0.17	2391.26	17	-4167.8	8370.35	761.11	5.33E-166	12.33
105	0.29	NA	NA	NA	+	NA	+	+	0.18	0.17	2330.96	26	-4164.66	8383.36	774.12	7.95E-169	14.54
101	0.41	NA	NA	+	NA	NA	+	+	0.17	0.16	2364.3	18	-4177.79	8393.29	784.05	5.57E-171	13.32
19	0.67	NA	+	NA	NA	+	NA	NA	0.17	0.16	2407.08	15	-4183.65	8398.03	788.79	5.20E-172	11.75
75	0.48	NA	+	NA	+	NA	NA	+	0.17	0.17	2339.69	28	-4172.74	8402.07	792.83	6.90E-173	14.22
71	0.59	NA	+	+	NA	NA	NA	+	0.17	0.16	2362.52	20	-4181.68	8403.66	794.42	3.11E-173	13.39
53	0.67	NA	NA	+	NA	+	+	NA	0.16	0.16	2403.59	15	-4186.77	8405.45	796.21	1.27E-173	11.88
29	0.65	NA	NA	+	+	+	NA	NA	0.16	0.15	2426.36	17	-4190.89	8416.81	807.57	4.34E-176	11.05
47	0.76	NA	+	+	+	NA	+	NA	0.17	0.16	2389.92	31	-4183.64	8430.15	820.91	5.52E-179	12.38
49	0.63	NA	NA	NA	NA	+	+	NA	0.15	0.15	2423.01	13	-4203.38	8434.61	825.37	5.91E-180	11.17
25	0.6	NA	NA	NA	+	+	NA	NA	0.15	0.15	2440.56	15	-4202.98	8436.9	827.66	1.88E-180	10.53
97	0.36	NA	NA	NA	NA	NA	+	+	0.15	0.15	2389.38	16	-4205.09	8443.79	834.55	6.02E-182	12.4
43	0.66	NA	+	NA	+	NA	+	NA	0.15	0.15	2420.42	28	-4205.68	8469.77	860.53	1.37E-187	11.27
67	0.53	NA	+	NA	NA	NA	NA	+	0.14	0.14	2391.55	17	-4218.15	8472.54	863.3	3.44E-188	12.32
77	0.37	NA	NA	+	+	NA	NA	+	0.14	0.13	2438.14	19	-4222.77	8485.84	876.6	4.46E-191	10.62
39	0.77	NA	+	+	NA	NA	+	NA	0.14	0.13	2430.93	20	-4224.46	8491.19	881.95	3.06E-192	10.88
21	0.65	NA	NA	+	NA	+	NA	NA	0.13	0.12	2495.91	7	-4241.09	8497	887.76	1.68E-193	8.5
17	0.61	NA	NA	NA	NA	+	NA	NA	0.12	0.11	2511.68	5	-4254.55	8519.9	910.66	1.79E-198	7.92
73	0.32	NA	NA	NA	+	NA	NA	+	0.13	0.12	2457.81	17	-4244.04	8524.34	915.1	1.94E-199	9.89
35	0.73	NA	+	NA	NA	NA	+	NA	0.12	0.12	2460.36	18	-4250.49	8539.16	929.92	1.17E-202	9.8
15	0.7	NA	+	+	+	NA	NA	NA	0.12	0.12	2488.33	23	-4246.14	8540.72	931.48	5.39E-203	8.78
69	0.43	NA	NA	+	NA	NA	NA	+	0.11	0.11	2499.27	10	-4268.96	8557.99	948.75	9.56E-207	8.37
11	0.62	NA	+	NA	+	NA	NA	NA	0.11	0.11	2515.9	22	-4267.13	8578.63	969.39	3.15E-211	7.76
45	0.64	NA	NA	+	+	NA	+	NA	0.11	0.11	2504.54	22	-4266.97	8579.66	970.42	1.89E-211	8.18
65	0.38	NA	NA	NA	NA	NA	NA	+	0.09	0.09	2527.48	7	-4299.45	8614.96	1005.72	4.08E-219	7.34
41	0.56	NA	NA	NA	+	NA	+	NA	0.1	0.09	2531.47	20	-4287.24	8616.08	1006.84	2.33E-219	7.19
7	0.68	NA	+	+	NA	NA	NA	NA	0.09	0.09	2543.1	13	-4297.62	8623.39	1014.15	6.03E-221	6.77
37	0.65	NA	NA	+	NA	NA	+	NA	0.08	0.08	2553.93	12	-4307.52	8640.41	1031.17	1.22E-224	6.37
3	0.63	NA	+	NA	NA	NA	NA	NA	0.07	0.07	2574.44	11	-4327.72	8679.54	1070.3	3.85E-233	5.62
33	0.6	NA	NA	NA	NA	NA	+	NA	0.07	0.06	2586.01	10	-4333.84	8688.96	1079.72	3.49E-235	5.19
13	0.58	NA	NA	+	+	NA	NA	NA	0.06	0.06	2631.25	14	-4343.42	8714.99	1105.75	7.73E-241	3.54
9	0.52	NA	NA	NA	+	NA	NA	NA	0.05	0.05	2648.64	12	-4357.43	8738.98	1129.74	4.79E-246	2.9
5	0.62	NA	NA	+	NA	NA	NA	NA	0.02	0.02	2698.18	4	-4398.84	8805.69	1196.45	1.56E-260	1.08
1	0.57	NA	NA	NA	NA	NA	NA	NA	0	0	2727.69	1	-4423.22	8850.45	1241.21	2.98E-270	0
