# Supplementary material for: Factors affecting the relative abundance in an overfished stock: red grouper (Epinephelus morio) in the Southeastern Gulf of Mexico
Source: PeerJ. 2023 Nov 20;11:e16490. doi: 10.7717/peerj.16490 (PMC10666610; doi:10.7717/peerj.16490)
Supplement: Supplemental Information 5 [file peerj-11-16490-s005.csv]

Year	Zone	Navigation.days	Sea.surface.temperature	Crew.size	Depth	Month	Fishing.gear	CPUE
1996	6	21	25.89000053	5	81.9	Jan	LL	233.3333333
1996	6	22	25.72000053	5	72.8	Feb	LL	194.4444444
1996	6	22	25.61000054	5	72.8	Mar	LL	194.1176471
1996	5	23	26.73000051	5	63.7	Apr	LL	147.0588235
1996	5	14	26.73000051	5	50.96	Apr	LL	227.2727273
1996	4	22	26.87000051	5	54.6	May	LL	152.7777778
1996	4	22	28.85000046	5	63.7	Jun	LL	78.94736842
1996	5	18	29.08000046	5	81.9	Aug	LL	113.3333333
1996	1	19	29.73000044	5	236.6	Sep	LL	109.875
1996	12	18	28.30000048	4	45.5	Oct	LL	280
1996	13	13	26.92000051	4	50.96	Dec	LL	241.6666667
1996	6	14	25.89000053	3	54.6	Jan	LL	108.25
1996	8	12	27.3300005	3	54.6	Apr	LL	134.125
1996	2	17	26.87000051	3	87.36	May	LL	84.83333333
1996	8	15	28.00000048	3	45.5	Jun	B	121.5
1996	12	12	26.24000052	8	16.38	Jan	DS	151.5555556
1996	13	13	25.85000053	8	50.96	Feb	DS	279
1996	12	15	25.96000053	9	50.96	Mar	DS	172.7
1996	5	18	26.73000051	8	54.6	Apr	DS	235.3
1996	12	14	27.54000049	8	54.6	May	DS	170
1996	12	15	28.36000047	8	63.7	Jun	DS	42.58333333
1996	6	19	25.72000053	4	54.6	Feb	LL	206.8461538
1996	6	18	26.70000051	4	72.8	Apr	LL	248.2
1996	12	19	27.54000049	5	80.08	May	LL	87.53333333
1996	11	12	26.19000052	8	25.48	Feb	DS	135.8571429
1996	12	14	25.85000053	8	25.48	Feb	DS	214.7142857
1996	11	12	26.32000052	8	25.48	Mar	DS	158.8333333
1996	12	9	25.96000053	8	21.84	Mar	DS	213
1996	12	7	27.54000049	8	25.48	May	DS	97.6
1996	12	9	27.54000049	8	29.12	May	DS	104
1996	12	10	28.36000047	8	25.48	Jun	DS	127.5
1996	5	15	25.63000054	6	54.6	Jan	LL	323.6363636
1996	6	15	25.72000053	6	72.8	Feb	LL	242.5
1996	14	20	26.46000052	6	127.4	May	LL	129.8125
1996	7	18	25.89000053	6	23.66	Jan	DS	100
1996	10	14	27.3300005	6	69.16	Apr	DS	50
1996	12	15	27.54000049	9	72.8	May	DS	49.66666667
1996	5	13	24.41000056	4	41.86	Feb	LL	150
1996	13	16	29.02000046	5	67.34	Aug	LL	70
1996	13	10	27.60000049	4	43.68	Nov	LL	166.6666667
1996	10	13	27.2500005	4	50.96	Dec	LL	141.1111111
1996	5	15	24.41000056	6	45.5	Feb	DS	330.5833333
1996	5	15	24.41000056	9	54.6	Feb	DS	294.1
1996	9	6	24.00000057	6	27.3	Mar	DS	425
1996	6	14	26.70000051	5	54.6	Apr	DS	245.3333333
1996	11	11	27.1900005	6	54.6	Apr	DS	232.8571429
1996	13	17	27.54000049	6	27.3	May	DS	147.3076923
1996	11	8	28.51000047	8	54.6	Jun	DS	169.5
1996	11	13	26.70000051	13	58.24	Jan	DS	175.125
1996	12	17	25.85000053	13	54.6	Feb	DS	200
1996	13	12	25.96000053	11	63.7	Mar	DS	438.4444444
1996	13	18	26.75000051	11	54.6	Apr	DS	214.1666667
1996	13	13	26.75000051	11	54.6	Apr	DS	314
1996	11	15	28.34000047	8	63.7	May	DS	89.5
1996	6	15	28.68000047	8	58.24	Jun	DS	136.9
1996	14	15	28.28000048	8	52.78	Jun	DS	49.5
1996	11	13	26.70000051	6	47.32	Jan	LL	86
1996	12	14	25.85000053	5	52.78	Feb	LL	175.1
1996	6	13	25.61000054	5	50.96	Mar	LL	23.83333333
1996	13	15	29.02000046	5	54.6	Aug	LL	104.1666667
1996	6	15	29.18000046	4	45.5	Sep	LL	125
1996	6	12	29.18000046	4	54.6	Sep	LL	83.33333333
1996	6	14	28.61000047	4	36.4	Oct	LL	100
1996	6	12	28.61000047	4	54.6	Oct	LL	188.8888889
1996	6	14	27.88000049	4	72.8	Nov	LL	110
1996	6	10	27.2200005	4	40.04	Dec	LL	147.5
1996	11	10	27.55000049	4	40.04	Dec	LL	57.14285714
1996	11	12	26.70000051	5	45.5	Jan	LL	296.75
1996	5	13	27.59000049	5	43.68	May	LL	284.75
1996	10	21	30.50000043	5	72.8	May	LL	146.8333333
1996	5	16	29.08000046	5	54.6	Aug	LL	116.3571429
1996	12	15	25.96000053	5	36.4	Mar	LL	300
1996	13	16	25.96000053	5	50.96	Mar	LL	200
1996	5	13	25.05000055	5	36.4	Mar	LL	273.7777778
1996	5	14	26.73000051	5	45.5	Apr	LL	303.1818182
1996	5	16	27.59000049	4	58.24	May	LL	208.7272727
1996	10	13	30.00000044	5	21.84	Aug	LL	259.7777778
1996	5	11	29.73000044	5	36.4	Sep	LL	276.4444444
1996	6	14	27.2200005	5	25.48	Dec	LL	275.3333333
1996	10	13	27.2500005	5	21.84	Dec	LL	233.125
1996	11	6	26.70000051	4	10.92	Jan	LL	169.6666667
1996	13	20	25.85000053	5	54.6	Feb	LL	178.6875
1996	4	14	24.43000056	4	50.96	Apr	LL	25.1
1996	11	15	28.34000047	4	40.04	May	LL	147.3076923
1996	4	17	28.85000046	4	50.96	Jun	LL	84.71428571
1996	5	17	28.88000046	5	72.8	Jun	LL	170.9285714
1996	6	11	25.72000053	9	72.8	Feb	DS	336
1996	6	9	26.70000051	10	69.16	Apr	DS	175
1996	8	14	30.50000043	9	50.96	May	DS	175.1666667
1996	6	15	28.68000047	9	72.8	Jun	DS	125.9166667
1996	12	8	26.92000051	6	20.02	Dec	LL	200
1996	1	16	24.41000056	4	127.4	Feb	B	38.46153846
1996	3	15	23.73000058	4	63.7	Mar	B	22.72727273
1996	3	17	24.43000056	4	81.9	Apr	B	12.66666667
1996	3	19	26.87000051	4	72.8	May	B	50
1996	1	20	28.88000046	4	72.8	Jun	B	66.66666667
1996	1	18	29.08000046	4	91	Aug	B	13.86666667
1996	1	15	26.12000052	4	145.6	Dec	B	1.166666667
1996	5	14	25.63000054	4	21.84	Jan	LL	183.3333333
1996	2	10	25.01000055	4	32.76	Feb	LL	48
1996	12	13	26.75000051	4	49.14	Apr	LL	77.77777778
1996	12	17	26.24000052	5	20.02	Jan	LL	72.72727273
1996	11	11	26.19000052	5	32.76	Feb	LL	158.3333333
1996	13	13	25.96000053	5	47.32	Mar	LL	166.6666667
1996	6	8	25.72000053	5	41.86	Feb	LL	183.3333333
1996	5	9	27.59000049	5	54.6	May	LL	81.5
1996	6	12	27.72000049	5	54.6	May	LL	91.66666667
1996	6	12	25.89000053	4	25.48	Jan	LL	150
1996	12	8	25.85000053	4	27.3	Feb	LL	58.4
1996	5	12	24.41000056	9	38.22	Feb	DS	323.4444444
1996	5	13	24.41000056	14	38.22	Feb	DS	362.3
1996	5	8	25.05000055	14	72.8	Mar	DS	328
1996	5	12	26.73000051	13	74.62	Apr	DS	238.75
1996	11	19	28.34000047	13	38.22	May	DS	62.42857143
1996	14	12	23.35000059	5	72.8	Mar	LL	100.25
1996	14	18	23.35000059	5	69.16	Mar	LL	126.8666667
1996	9	14	27.3300005	5	91	Apr	LL	105.25
1996	8	18	30.50000043	5	78.26	May	LL	100.9166667
1996	8	14	28.00000048	4	273	Jun	LL	176.8
1996	1	22	25.05000055	4	72.8	Mar	B	21.05263158
1996	3	23	24.43000056	3	72.8	Apr	B	47.05882353
1996	11	16	26.32000052	6	47.32	Mar	DS	71.42857143
1996	11	13	28.51000047	6	34.58	Jun	DS	40
1996	6	16	25.72000053	4	36.4	Feb	LL	92.81818182
1996	14	14	23.35000059	4	91	Mar	LL	122.2222222
1996	4	10	28.85000046	4	32.76	Jun	LL	174.1428571
1996	6	7	28.68000047	4	218.4	Jun	LL	97.5
1996	10	15	30.00000044	4	47.32	Aug	LL	26
1996	3	15	25.01000055	4	54.6	Feb	LL	262.25
1996	4	11	24.43000056	4	36.4	Apr	LL	194.0909091
1996	5	15	27.59000049	4	40.04	May	LL	210.4545455
1996	11	18	29.76000044	4	21.84	Aug	LL	232.2666667
1996	2	16	24.97000055	4	32.76	Dec	LL	226.1
1996	1	14	25.63000054	4	54.6	Jan	LL	59
1996	2	16	23.73000058	4	43.68	Mar	LL	24.72727273
1996	2	17	24.43000056	4	118.3	Apr	LL	128.5714286
1996	2	9	24.43000056	4	54.6	Apr	LL	60.28571429
1996	3	18	26.87000051	4	109.2	May	LL	105.8
1996	3	19	28.85000046	4	136.5	Jun	LL	100
1996	5	18	29.73000044	4	109.2	Sep	LL	71.73333333
1996	11	12	26.70000051	4	27.3	Jan	LL	173.875
1996	12	15	25.85000053	4	27.3	Feb	LL	130.875
1996	11	13	26.32000052	4	23.66	Mar	LL	142.5
1996	12	14	27.54000049	4	27.3	May	LL	143.5
1996	12	9	27.54000049	4	25.48	May	LL	164
1996	12	9	28.36000047	4	27.3	Jun	LL	160.8
1996	11	14	26.70000051	9	14.56	Jan	DS	121.375
1996	12	14	25.85000053	8	29.12	Feb	DS	92.33333333
1996	12	14	25.96000053	8	34.58	Mar	DS	106.3333333
1996	11	14	27.1900005	8	45.5	Apr	DS	116
1996	12	15	27.54000049	8	20.02	May	DS	117.9090909
1996	14	12	23.50000058	4	43.68	Jan	LL	432
1996	15	17	23.35000059	4	43.68	Mar	LL	167.3
1996	9	13	30.50000043	4	50.96	May	LL	124.125
1996	10	9	24.67000056	4	25.48	Jan	LL	122.8
1996	5	16	25.05000055	5	69.16	Mar	LL	187.0769231
1996	1	18	28.88000046	5	247.52	Jun	LL	108.0666667
1996	7	23	29.19000046	5	109.2	Aug	LL	177.0588235
1996	14	19	29.10000046	6	145.6	Aug	LL	60.61538462
1996	6	11	25.61000054	7	45.5	Mar	B	125
1996	6	16	25.61000054	7	40.04	Mar	B	200
1996	6	16	27.72000049	7	45.5	May	B	90
1996	6	15	28.68000047	7	45.5	Jun	B	110
1996	9	14	24.67000056	4	101.92	Jan	LL	250
1996	5	16	27.59000049	3	54.6	May	LL	90
1996	8	15	28.00000048	3	94.64	Jun	LL	125
1996	7	5	29.19000046	3	54.6	Aug	LL	200
1996	6	6	29.18000046	3	72.8	Sep	LL	300
1996	4	16	23.65000058	4	54.6	Jan	LL	100
1996	4	11	25.01000055	4	69.16	Feb	LL	116.6666667
1996	10	16	30.50000043	4	18.2	May	LL	70
1996	13	15	26.92000051	4	50.96	Dec	LL	127.2727273
1996	5	17	25.63000054	4	21.84	Jan	LL	174.8
1996	4	20	24.43000056	4	54.6	Apr	B	41.41176471
1996	5	24	27.59000049	4	45.5	May	B	65.78947368
1996	3	20	28.85000046	4	54.6	Jun	B	47.4
1996	4	23	28.25000048	4	72.8	Aug	LL	27.77777778
1996	8	23	30.00000044	4	91	Aug	LL	66.72222222
1996	12	22	28.30000048	4	40.04	Oct	LL	59.82352941
1996	5	23	26.12000052	4	36.4	Dec	LL	101.5294118
1996	5	17	25.63000054	4	58.24	Jan	LL	166.2
1996	6	20	25.72000053	4	52.78	Feb	LL	96.33333333
1996	6	17	25.61000054	4	54.6	Mar	LL	15
1996	6	18	26.70000051	4	94.64	Apr	LL	118.5333333
1996	5	8	28.40000047	4	54.6	Oct	LL	45
1996	6	14	25.72000053	4	50.96	Feb	LL	181.875
1996	6	9	25.61000054	4	50.96	Mar	LL	249.2
1996	6	6	29.19000046	4	45.5	Aug	LL	118
1996	1	19	27.59000049	4	127.4	May	LL	83.9375
1996	1	18	28.88000046	4	58.24	Jun	LL	63.625
1996	4	17	28.25000048	4	231.14	Aug	LL	71.5625
1996	4	17	29.44000045	4	254.8	Sep	LL	57.26666667
1996	5	14	26.73000051	10	47.32	Apr	DS	395
1996	10	18	27.3300005	12	58.24	Apr	DS	153.4375
1996	11	19	28.34000047	13	52.78	May	DS	144.125
1996	5	12	28.88000046	11	76.44	Jun	DS	153.5
1996	4	16	23.73000058	4	72.8	Mar	B	58.33333333
1996	6	14	29.18000046	4	45.5	Sep	B	16.66666667
1996	7	12	27.88000049	4	91	Nov	B	18.75
1996	5	16	26.12000052	4	91	Dec	B	8.333333333
1996	6	13	25.89000053	4	63.7	Jan	LL	185
1996	11	14	26.19000052	4	69.16	Feb	LL	225
1996	5	10	25.05000055	4	81.9	Mar	LL	221.6666667
1996	6	13	25.61000054	4	69.16	Mar	LL	175
1996	6	15	27.72000049	4	81.9	May	LL	92.25
1996	5	15	28.88000046	4	81.9	Jun	LL	76.92307692
1996	8	18	30.00000044	4	65.52	Aug	LL	60.3
1996	8	9	26.10000052	4	54.6	Feb	LL	200
1996	1	8	25.05000055	4	72.8	Mar	LL	100
1996	9	12	24.00000057	4	36.4	Mar	LL	75
1996	1	17	28.88000046	4	50.96	Jun	LL	40
1996	6	16	29.19000046	6	54.6	Aug	LL	347.2727273
1996	5	14	27.3500005	4	36.4	Nov	LL	345.5454545
1996	13	18	26.92000051	5	52.78	Dec	LL	100
1996	1	9	24.41000056	4	45.5	Feb	LL	89.8
1996	5	11	29.08000046	5	36.4	Aug	LL	114.2857143
1996	12	14	28.30000048	5	131.04	Oct	LL	200
1996	11	15	27.55000049	4	36.4	Dec	LL	190
1996	5	16	25.63000054	4	65.52	Jan	LL	153.8461538
1996	1	15	25.05000055	4	109.2	Mar	LL	108.3333333
1996	15	22	27.3300005	4	50.96	Apr	LL	52.44444444
1996	1	22	27.59000049	4	72.8	May	LL	83.33333333
1996	15	22	28.28000048	4	36.4	Jun	LL	73.68421053
1996	8	13	30.00000044	4	36.4	Aug	LL	150
1996	12	24	29.49000045	4	43.68	Sep	LL	82.10526316
1996	8	14	27.2500005	4	47.32	Dec	LL	83.25
1996	12	18	26.24000052	8	36.4	Jan	DS	133.3076923
1996	6	11	25.61000054	5	43.68	Mar	LL	164.1111111
1996	5	18	26.73000051	5	78.26	Apr	LL	131.5384615
1996	13	15	26.75000051	5	21.84	Apr	LL	166.8571429
1996	15	20	26.46000052	5	63.7	May	LL	106.6666667
1996	15	20	28.28000048	5	291.2	Jun	LL	83.625
1996	1	19	29.08000046	4	236.6	Aug	LL	56.92857143
1996	1	15	26.73000051	8	25.48	Apr	DS	250
1996	1	11	27.59000049	8	21.84	May	DS	120
1996	6	16	25.89000053	10	58.24	Jan	DS	157.3846154
1996	6	14	25.72000053	12	58.24	Feb	DS	177.7777778
1996	8	15	24.00000057	12	81.9	Mar	DS	84.125
1996	13	12	25.96000053	11	58.24	Mar	DS	312.75
1996	12	17	26.75000051	10	58.24	Apr	DS	227.5384615
1996	1	19	27.59000049	13	72.8	May	DS	71.69230769
1996	1	18	28.88000046	12	63.7	Jun	DS	80.42857143
1996	1	17	28.88000046	8	63.7	Jun	DS	41.61538462
1996	12	15	26.24000052	10	58.24	Jan	DS	120
1996	11	14	27.1900005	5	47.32	Apr	LL	201.7272727
1996	1	21	28.88000046	6	63.7	Jun	LL	98.86666667
1996	12	14	26.24000052	5	63.7	Jan	LL	193.7
1996	13	13	25.85000053	5	54.6	Feb	LL	218.5
1996	13	18	25.96000053	5	127.4	Mar	LL	195.2
1996	6	15	27.72000049	4	254.8	May	LL	91.66666667
1996	13	17	27.54000049	6	145.6	May	LL	153.0769231
1996	6	16	28.68000047	5	54.75434	Jun	LL	77.61538462
1996	6	17	29.19000046	4	127.4	Aug	LL	95.85714286
1996	5	14	25.63000054	14	63.7	Jan	DS	111
1996	5	19	27.59000049	4	45.5	May	LL	101
1996	14	17	26.46000052	4	45.5	May	LL	73.92857143
1996	8	16	28.00000048	6	50.96	Jun	LL	77.78571429
1996	4	6	28.25000048	5	49.14	Aug	LL	407.5
1996	10	10	26.10000052	3	32.76	Feb	LL	21.42857143
1996	4	6	23.73000058	4	36.4	Mar	LL	50
1996	3	22	25.01000055	4	47.32	Feb	LL	131.5789474
1996	3	21	23.73000058	4	47.32	Mar	LL	125
1996	3	23	24.43000056	4	54.6	Apr	LL	111.1111111
1996	3	24	26.87000051	4	47.32	May	LL	105.2631579
1996	3	22	29.44000045	4	47.32	Sep	LL	152.9411765
1996	3	17	28.24000048	4	47.32	Oct	LL	71.42857143
1996	3	17	27.1300005	4	40.04	Nov	LL	93.75
1996	3	23	24.97000055	4	40.04	Dec	LL	83.33333333
1996	3	22	25.01000055	4	47.32	Feb	LL	94.73684211
1996	3	21	25.01000055	4	50.96	Feb	LL	125
1996	3	17	23.73000058	5	58.24	Mar	LL	125
1996	3	21	24.43000056	4	38.22	Apr	LL	88.23529412
1996	3	22	26.87000051	4	36.4	May	LL	105.8823529
1996	3	22	28.85000046	4	58.24	Jun	LL	100
1996	3	20	27.1300005	4	38.22	Nov	LL	55.55555556
1996	3	18	24.97000055	4	50.96	Dec	LL	100
1996	3	14	23.73000058	3	91	Mar	B	25
1996	3	15	26.87000051	3	91	May	B	15.61538462
1996	3	17	28.85000046	3	91	Jun	B	69.23076923
1996	3	12	28.25000048	4	91	Aug	B	21.42857143
1996	3	15	25.01000055	3	72.8	Feb	LL	94.14285714
1996	1	14	25.05000055	3	69.16	Mar	LL	113
1996	3	21	24.43000056	3	72.8	Apr	LL	84.33333333
1996	6	17	27.72000049	3	36.4	May	LL	56.6
1996	1	17	29.08000046	3	50.96	Aug	LL	57.08333333
1996	3	16	29.44000045	3	81.9	Sep	LL	40.07142857
1996	11	9	29.13000046	3	21.84	Oct	LL	77.14285714
1996	14	20	28.28000048	4	72.8	Jun	B	20
1996	4	15	23.65000058	3	50.96	Jan	LL	60
1996	4	14	25.01000055	3	50.96	Feb	LL	70
1996	4	17	23.73000058	3	54.6	Mar	LL	53.84615385
1996	4	17	28.85000046	3	63.7	Jun	LL	21.42857143
1996	4	19	28.85000046	3	50.96	Jun	LL	20
1996	4	19	28.25000048	3	63.7	Aug	LL	28.57142857
1996	4	19	29.44000045	3	52.78	Sep	LL	33.33333333
1996	4	15	24.97000055	3	45.5	Dec	LL	58.33333333
1996	4	15	24.97000055	3	63.7	Dec	LL	46.15384615
1996	4	16	25.01000055	4	36.4	Feb	LL	140.0909091
1996	3	12	26.87000051	5	36.4	May	LL	185.3333333
1996	4	16	26.87000051	4	52.78	May	LL	138.3636364
1996	4	11	28.85000046	5	45.5	Jun	LL	177.875
1996	5	14	29.73000044	4	34.58	Sep	LL	177.1111111
1996	11	6	29.13000046	4	25.48	Oct	LL	161.3333333
1996	10	11	27.0000005	4	21.84	Nov	LL	62.71428571
1996	4	13	24.97000055	4	21.84	Dec	LL	124.75
1996	4	11	23.65000058	4	36.4	Jan	LL	175
1996	4	10	24.43000056	4	36.4	Apr	LL	242.8888889
1996	5	13	27.59000049	4	36.4	May	LL	141.1111111
1996	5	14	28.88000046	4	23.66	Jun	LL	191
1996	5	13	29.08000046	5	36.4	Aug	LL	346.25
1996	11	13	29.13000046	4	21.84	Oct	LL	144.4444444
1996	3	13	27.1300005	4	36.4	Nov	LL	191.4444444
1996	12	16	25.96000053	10	50.96	Mar	DS	183.3333333
1996	5	15	26.73000051	10	87.36	Apr	DS	121.4285714
1996	11	16	28.34000047	13	47.32	May	DS	142.8571429
1996	11	19	28.34000047	10	60.06	May	DS	76.66666667
1996	11	20	28.51000047	12	50.96	Jun	DS	106.6666667
1996	12	16	25.85000053	11	40.04	Feb	DS	175.5
1996	6	12	25.61000054	8	45.5	Mar	DS	325.7777778
1996	8	9	27.3300005	3	45.5	Apr	B	109.1666667
1996	1	17	28.88000046	6	145.6	Jun	LL	99.76923077
1996	8	17	30.00000044	3	54.6	Aug	B	12.09090909
1996	8	17	29.50000045	4	50.96	Oct	B	14.72727273
1996	15	16	27.0000005	4	81.9	Nov	B	17.4
1996	14	9	27.0000005	4	54.6	Dec	B	53.42857143
1996	8	18	24.67000056	3	72.8	Jan	B	53.84615385
1996	4	19	25.01000055	3	72.8	Feb	B	100
1996	6	17	25.61000054	3	72.8	Mar	B	38.46153846
1996	3	9	24.43000056	3	58.24	Apr	B	56.85714286
1996	5	16	27.59000049	3	72.8	May	B	46.42857143
1996	8	18	30.00000044	3	25.48	Sep	LL	64.28571429
1996	9	16	29.50000045	3	72.8	Oct	B	41.66666667
1996	8	15	27.2500005	3	54.6	Dec	B	72.57142857
1996	10	17	27.2500005	3	54.6	Dec	LL	71.42857143
1996	3	16	25.01000055	3	70.98	Feb	B	30.76923077
1996	3	19	24.43000056	3	69.16	Apr	B	26.66666667
1996	3	18	26.87000051	3	70.98	May	B	26.66666667
1996	3	21	26.87000051	3	91	May	B	26.66666667
1996	3	18	28.85000046	3	70.98	Jun	B	20
1996	3	9	28.25000048	3	72.8	Aug	B	44.14285714
1996	5	11	26.12000052	4	81.9	Dec	B	7.142857143
1996	8	13	24.67000056	3	69.16	Jan	B	22.22222222
1996	8	14	26.10000052	3	20.02	Feb	B	21
1996	2	17	23.73000058	3	72.8	Mar	B	8.333333333
1996	8	16	24.00000057	3	127.4	Mar	B	10
1996	8	16	28.00000048	3	163.8	Jun	B	3.846153846
1996	8	11	30.00000044	3	91	Aug	B	7.777777778
1996	8	14	30.00000044	3	72.8	Sep	B	8.333333333
1996	8	14	27.0000005	3	72.8	Nov	B	9.090909091
1996	8	13	27.2500005	3	54.6	Dec	B	5
1996	9	16	27.2500005	3	81.9	Dec	B	4.166666667
1996	14	19	27.0000005	4	109.2	Dec	B	31.25
1996	8	14	30.50000043	3	54.6	May	B	16.66666667
1996	14	18	28.28000048	3	81.9	Jun	B	10
1996	3	11	23.65000058	3	91	Jan	B	33.33333333
1996	4	17	26.87000051	3	91	May	B	7.692307692
1996	5	12	27.59000049	4	94.64	May	B	11.11111111
1996	4	15	28.85000046	3	81.9	Jun	B	10
1996	3	16	28.25000048	3	76.44	Aug	B	7.692307692
1996	3	14	23.65000058	3	72.8	Jan	B	10
1996	15	15	24.98000055	3	72.8	Feb	B	5.555555556
1996	5	14	26.73000051	3	69.16	Apr	B	4.166666667
1996	2	17	26.87000051	3	112.84	May	B	3.125
1996	5	18	27.59000049	3	76.44	May	B	3.571428571
1996	5	9	28.88000046	4	81.9	Jun	B	8.333333333
1996	3	12	24.97000055	3	91	Dec	B	28.57142857
1996	3	18	28.25000048	3	91	Aug	B	3.571428571
1996	5	15	29.73000044	3	109.2	Sep	B	10.71428571
1996	3	13	28.24000048	3	91	Oct	B	2
1996	6	16	25.89000053	4	54.6	Jan	LL	83.33333333
1996	8	17	26.10000052	4	50.96	Feb	LL	93.75
1996	4	9	24.43000056	4	45.5	Apr	LL	50
1996	8	15	27.3300005	4	54.6	Apr	LL	166.6666667
1996	8	18	30.50000043	4	25.48	May	LL	85.71428571
1996	8	20	28.00000048	5	54.6	Jun	LL	86.66666667
1996	9	5	30.00000044	4	36.4	Aug	LL	75
1996	8	16	30.00000044	5	47.32	Sep	LL	35.71428571
1996	6	16	28.61000047	5	45.5	Oct	LL	76.92307692
1996	8	12	27.0000005	5	45.5	Nov	LL	142.8571429
1996	8	15	27.2500005	5	45.5	Dec	LL	200
1996	4	18	23.65000058	4	63.7	Jan	B	3.181818182
1996	5	15	25.05000055	4	52.78	Mar	B	40.90909091
1996	5	12	26.73000051	4	49.14	Apr	B	4.727272727
1996	2	14	26.87000051	3	58.24	May	B	2.222222222
1996	6	19	28.68000047	3	72.8	Jun	B	20
1996	4	15	29.44000045	3	72.8	Sep	B	16.66666667
1996	2	20	25.01000055	3	94.64	Feb	B	6.666666667
1996	15	19	23.35000059	3	94.64	Mar	B	6.666666667
1996	4	14	24.43000056	3	81.9	Apr	B	10
1996	2	15	26.87000051	2	54.6	May	B	6.25
1996	3	12	28.85000046	3	81.9	Jun	B	10
1996	15	5	29.10000046	3	43.68	Aug	B	33.33333333
1996	15	14	30.20000043	3	47.32	Sep	B	10
1996	15	17	28.63000047	3	54.6	Oct	B	25
1996	8	12	27.0000005	3	63.7	Nov	B	8.75
1996	14	15	27.0000005	3	45.5	Dec	B	5
1996	3	12	28.85000046	3	49.14	Jun	B	15
1996	5	17	28.40000047	4	50.96	Oct	B	44.15384615
1996	5	18	26.12000052	4	49.14	Dec	B	30
1996	6	18	27.2200005	4	54.6	Dec	B	7.142857143
1996	3	16	25.01000055	4	76.44	Feb	B	10
1996	3	11	28.25000048	3	91	Aug	B	4
1996	4	15	29.44000045	3	83.72	Sep	B	3
1996	4	9	27.1300005	3	91	Nov	B	2.857142857
1996	8	19	30.50000043	4	54.6	May	LL	3.125
1996	5	14	29.08000046	4	87.36	Aug	LL	95.57142857
1996	7	19	29.18000046	4	72.8	Sep	LL	71.42857143
1996	10	18	27.0000005	4	72.8	Nov	LL	37.5
1996	5	17	24.41000056	4	145.6	Feb	LL	114.2142857
1996	6	15	25.72000053	4	145.6	Feb	LL	7.142857143
1996	8	18	30.50000043	4	72.8	May	LL	108
1996	5	17	28.88000046	4	72.8	Jun	LL	33.2
1996	6	16	29.19000046	4	145.6	Aug	LL	35.71428571
1996	1	20	29.73000044	4	91	Sep	B	60
1996	5	17	28.40000047	4	54.6	Oct	B	23.33333333
1996	5	20	27.3500005	4	72.8	Nov	B	20
1996	8	17	27.2500005	4	63.7	Dec	B	0.833333333
1996	4	15	25.01000055	3	72.8	Feb	B	21.42857143
1996	2	17	23.73000058	3	98.28	Mar	B	16.66666667
1996	4	20	24.43000056	3	72.8	Apr	B	6.666666667
1996	1	18	27.59000049	4	91	May	B	10
1996	7	18	27.72000049	4	63.7	May	B	7.142857143
1996	4	9	28.85000046	4	91	Jun	B	5
1996	2	17	28.25000048	3	91	Aug	B	13.33333333
1996	8	19	27.2500005	3	87.36	Dec	B	3.125
1996	4	18	26.87000051	3	91	May	B	1
1996	8	19	30.00000044	3	72.8	Aug	B	3.846153846
1996	3	14	24.97000055	4	87.36	Dec	B	3.571428571
1996	3	16	25.01000055	4	54.6	Feb	LL	75
1996	3	15	23.73000058	4	54.6	Mar	LL	80
1996	3	17	26.87000051	4	54.6	May	LL	40
1996	4	16	28.25000048	4	191.1	Aug	LL	50
1996	4	14	29.44000045	4	45.5	Sep	LL	63.63636364
1996	13	5	27.60000049	4	38.22	Nov	LL	51
1996	12	9	26.92000051	4	70.98	Dec	LL	83.33333333
1996	2	21	25.01000055	4	47.32	Feb	LL	66.66666667
1996	3	22	23.73000058	4	49.14	Mar	LL	58.82352941
1996	2	18	26.87000051	4	47.32	May	LL	100
1996	8	19	28.00000048	4	43.68	Jun	LL	66.66666667
1996	4	23	28.25000048	4	54.6	Aug	LL	33.33333333
1996	10	17	30.00000044	4	40.04	Sep	LL	66.66666667
1996	15	22	27.0000005	4	36.4	Dec	LL	42.10526316
1996	14	14	26.46000052	3	91	May	B	14.1
1996	9	13	27.2500005	3	63.7	Dec	B	10
1996	6	17	28.61000047	5	145.6	Oct	LL	70
1996	12	15	27.60000049	5	36.4	Nov	LL	50
1996	5	18	26.12000052	4	127.4	Dec	LL	86.66666667
1996	13	13	25.96000053	5	40.04	Mar	LL	171.1666667
1996	14	14	27.3300005	5	72.8	Apr	LL	119.6
1996	14	14	26.46000052	5	81.9	May	LL	255.1
1996	14	15	28.28000048	5	36.4	Jun	LL	120.5
1996	8	16	30.00000044	5	118.3	Aug	LL	141.1428571
1996	8	20	30.00000044	5	50.96	Sep	LL	95.3125
1996	6	17	27.88000049	5	38.22	Nov	LL	102.8461538
1996	6	11	27.88000049	5	45.5	Nov	LL	149.3333333
1996	8	10	27.2500005	5	38.22	Dec	LL	158
1996	4	9	24.43000056	4	36.4	Apr	LL	162.5
1996	5	12	27.59000049	4	36.4	May	LL	188.8888889
1996	12	12	28.36000047	5	145.6	Jun	LL	181.3333333
1996	11	15	29.76000044	4	36.4	Aug	LL	172.1
1996	5	20	25.63000054	3	60.06	Jan	LL	53.33333333
1996	6	16	25.89000053	3	60.06	Jan	LL	57.14285714
1996	5	20	24.41000056	3	60.06	Feb	LL	56.25
1996	5	18	25.05000055	3	94.64	Mar	LL	40
1996	5	15	27.59000049	3	54.6	May	LL	35.71428571
1996	1	17	28.88000046	3	70.98	Jun	LL	40
1996	5	14	25.63000054	5	45.5	Jan	LL	301.3
1996	4	18	23.73000058	5	21.84	Mar	LL	215.5
1996	5	18	26.73000051	3	63.7	Apr	LL	16.25
1996	5	10	26.73000051	5	45.5	Apr	LL	172.875
1996	1	15	27.59000049	4	100.1	May	LL	129.5
1996	4	22	28.85000046	4	36.4	Jun	LL	124.7058824
1996	6	23	29.19000046	4	81.9	Aug	LL	80.47058824
1996	10	11	27.2500005	4	50.96	Dec	LL	31.28571429
1996	4	12	25.01000055	4	36.4	Feb	LL	157
1996	4	11	24.43000056	4	40.04	Apr	LL	141
1996	5	12	26.73000051	4	58.24	Apr	LL	125
1996	9	13	27.0000005	4	54.6	Nov	LL	50
1996	8	12	27.2500005	4	72.8	Dec	LL	48.125
1996	13	18	25.85000053	11	52.78	Feb	DS	254
1996	9	12	24.00000057	8	45.5	Mar	DS	75.125
1996	4	18	28.85000046	9	36.4	Jun	DS	108.5333333
1996	14	18	23.35000059	6	36.4	Mar	LL	233.3333333
1996	15	16	27.3300005	6	36.4	Apr	LL	181.8181818
1996	15	18	26.46000052	6	36.4	May	LL	137.3125
1996	15	22	28.28000048	6	36.4	Jun	LL	88.11764706
1996	9	13	30.00000044	6	41.86	Aug	LL	178.75
1996	11	6	29.13000046	6	40.04	Oct	LL	158
1996	8	16	27.2500005	6	43.68	Dec	LL	234.7
1996	8	9	27.2500005	6	43.68	Dec	LL	250
1996	4	13	23.65000058	6	52.78	Jan	LL	266
1996	4	14	25.01000055	6	50.96	Feb	LL	161.6666667
1996	8	16	24.00000057	5	54.6	Mar	LL	146.1818182
1996	4	21	26.87000051	5	60.06	May	LL	112.6
1996	4	15	28.25000048	4	218.4	Aug	LL	91.85714286
1996	4	17	29.44000045	5	200.2	Sep	LL	94.85714286
1996	12	19	28.30000048	5	36.4	Oct	LL	119.1538462
1996	8	14	27.2500005	4	49.14	Dec	LL	137.3636364
1996	6	22	25.89000053	14	50.96	Jan	DS	120.0555556
1996	6	20	25.72000053	13	52.78	Feb	DS	184
1996	13	12	25.96000053	13	36.4	Mar	DS	334.3333333
1996	12	13	26.75000051	11	50.96	Apr	DS	147.25
1996	12	14	27.54000049	10	54.6	May	DS	153.8
1996	8	20	28.00000048	13	40.04	Jun	DS	138.1111111
1996	4	13	23.65000058	4	21.84	Jan	LL	325.9
1996	4	12	24.43000056	4	27.3	Apr	LL	233.5555556
1996	11	13	29.76000044	5	52.78	Aug	LL	114
1996	9	14	29.50000045	4	21.84	Oct	LL	256.1111111
1996	11	12	28.07000048	4	21.84	Nov	LL	210.7777778
1996	4	13	24.97000055	4	25.48	Dec	LL	251.25
1996	9	18	24.67000056	4	72.8	Jan	B	83.71428571
1996	9	18	26.10000052	4	72.8	Feb	B	330.9166667
1996	9	16	24.00000057	5	72.8	Mar	B	200
1996	9	20	27.3300005	4	200.2	Apr	B	71.66666667
1996	9	20	28.00000048	5	72.8	Jun	B	63.06666667
1996	9	18	30.00000044	5	72.8	Aug	B	150.5333333
1996	9	14	30.00000044	5	72.8	Sep	B	123.9
1996	4	18	28.24000048	5	54.6	Oct	B	115.3846154
1996	9	15	27.2500005	5	72.8	Dec	B	24.07142857
1996	9	17	27.2500005	5	72.8	Dec	B	5.733333333
1996	15	8	26.46000052	3	131.04	May	B	102
1996	5	8	24.41000056	5	80.08	Feb	LL	469.75
1996	6	13	25.61000054	5	54.6	Mar	LL	311.8888889
1996	13	19	25.96000053	5	91	Mar	LL	234.7333333
1996	6	18	26.70000051	5	54.6	Apr	LL	144.9166667
1996	4	18	26.87000051	4	52.78	May	LL	74.1
1996	8	18	24.67000056	3	69.16	Jan	B	38.46153846
1996	9	9	24.00000057	3	36.4	Mar	B	10
1996	8	18	30.00000044	3	49.14	Sep	B	31.25
1996	11	10	26.70000051	5	56.42	Jan	LL	127.2857143
1996	13	18	25.85000053	6	58.24	Feb	LL	123.0769231
1996	4	8	23.73000058	5	72.8	Mar	LL	203.3333333
1996	10	16	24.00000057	5	50.96	Mar	LL	240
1996	11	14	28.34000047	6	87.36	May	LL	93.09090909
1996	11	21	28.34000047	6	54.6	May	LL	72.66666667
1996	10	16	28.00000048	6	50.96	Jun	LL	12.38461538
1996	5	14	25.63000054	4	49.14	Jan	LL	125
1996	6	15	25.61000054	4	45.5	Mar	LL	145.4545455
1996	6	16	26.70000051	4	49.14	Apr	LL	220
1996	5	17	27.59000049	4	49.14	May	LL	107.8461538
1996	5	16	27.59000049	4	49.14	May	LL	107.1428571
1996	6	18	25.61000054	5	78.26	Mar	LL	277.2307692
1996	11	13	26.19000052	9	54.6	Feb	DS	100
1996	11	17	26.32000052	6	43.68	Mar	DS	110
1996	13	17	25.96000053	10	63.7	Mar	DS	60
1996	11	15	28.51000047	9	47.32	Jun	DS	36.36363636
1996	6	19	25.72000053	4	60.06	Feb	LL	211.5333333
1996	6	21	25.61000054	4	54.6	Mar	LL	99.94736842
1996	14	17	28.28000048	4	54.6	Jun	LL	126.6
1996	4	9	28.25000048	4	81.9	Aug	LL	43.2
1996	14	5	29.10000046	4	58.24	Aug	LL	35
1996	8	16	29.50000045	4	63.7	Oct	LL	71.84615385
1996	12	18	27.60000049	5	54.6	Nov	LL	205.7
1996	6	10	27.2200005	5	58.24	Dec	LL	219.5
1996	5	14	26.73000051	4	54.6	Apr	LL	30
1996	5	14	26.73000051	3	54.6	Apr	LL	30
1996	2	15	25.01000055	4	49.14	Feb	B	159
1996	9	14	27.3300005	3	50.96	Apr	LL	155.2
1996	8	17	30.50000043	4	58.24	May	LL	132.9
1996	8	19	30.50000043	5	72.8	May	LL	90.06666667
1996	5	5	29.08000046	4	54.6	Aug	LL	302.3333333
1996	4	18	23.65000058	4	47.32	Jan	LL	206
1996	4	18	25.01000055	4	91	Feb	LL	142.8571429
1996	15	21	27.3300005	4	47.32	Apr	LL	206.2
1996	14	17	26.46000052	4	50.96	May	LL	169.5333333
1996	8	22	28.00000048	4	47.32	Jun	LL	119.0555556
1996	8	17	30.00000044	4	47.32	Sep	LL	59.13333333
1996	12	18	28.30000048	4	32.76	Oct	LL	48.6
1996	8	17	27.0000005	4	49.14	Nov	LL	115.6153846
1996	8	23	27.2500005	4	47.32	Dec	LL	10.72222222
1996	11	9	26.70000051	4	23.66	Jan	LL	167.2
1996	12	9	25.85000053	4	23.66	Feb	LL	66.6
1996	12	10	25.96000053	4	23.66	Mar	LL	155.8333333
1996	11	12	28.34000047	4	25.48	May	LL	90
1996	12	10	27.54000049	4	23.66	May	LL	150.8333333
1996	4	17	25.01000055	5	41.86	Feb	LL	152.4
1996	2	11	23.73000058	4	83.72	Mar	LL	193.8571429
1996	4	15	28.85000046	4	83.72	Jun	LL	100
1996	12	14	29.02000046	4	65.52	Aug	LL	16.36363636
1996	11	14	29.71000044	4	54.6	Sep	LL	50
1996	4	14	23.65000058	4	69.16	Jan	B	140
1996	4	15	25.01000055	4	61.88	Feb	B	100
1996	5	10	25.05000055	4	45.5	Mar	B	183.3333333
1996	6	15	26.70000051	4	78.26	Apr	B	100
1996	4	18	26.87000051	4	43.68	May	B	133.3333333
1996	8	15	30.50000043	4	45.5	May	B	70
1996	14	15	27.3300005	4	65.52	Apr	LL	125
1996	14	19	26.46000052	4	54.6	May	LL	93.75
1996	14	16	28.28000048	4	58.24	Jun	LL	92.85714286
1996	14	16	29.10000046	4	187.46	Aug	LL	71.42857143
1996	14	20	30.20000043	4	52.78	Sep	LL	100
1996	14	18	28.63000047	4	52.78	Oct	LL	100
1996	14	17	27.0000005	4	52.78	Nov	LL	114.2857143
1996	14	17	27.0000005	4	52.78	Dec	LL	100
1996	5	18	25.63000054	4	63.7	Jan	B	71.42857143
1996	6	15	25.61000054	4	72.8	Mar	B	80
1996	7	18	26.70000051	4	91	Apr	B	50
1996	4	19	26.87000051	4	54.6	May	B	43.75
1996	1	22	28.88000046	4	109.2	Jun	B	58.82352941
1996	13	18	29.02000046	4	145.6	Aug	B	75
1996	13	19	29.49000045	4	109.2	Sep	B	42.85714286
1996	1	19	27.3500005	5	54.6	Nov	B	76.92307692
1996	6	19	27.2200005	4	145.6	Dec	B	7.142857143
1996	8	19	24.67000056	3	43.68	Jan	B	10.71428571
1996	1	18	26.73000051	3	83.72	Apr	B	46.66666667
1996	8	21	28.00000048	3	54.6	Jun	B	58.82352941
1996	3	17	24.97000055	3	54.6	Dec	B	10.75
1996	8	19	30.50000043	3	94.64	May	B	6.666666667
1996	14	22	28.28000048	3	94.64	Jun	B	88.88888889
1996	8	23	30.00000044	3	98.28	Aug	B	11.11111111
1996	15	8	30.20000043	4	45.5	Sep	B	12.5
1996	3	17	28.24000048	4	47.32	Oct	B	33.42857143
1996	6	20	25.89000053	4	69.16	Jan	LL	120.2666667
1996	7	18	26.70000051	4	163.8	Apr	LL	168.5333333
1996	5	20	28.88000046	4	54.6	Jun	LL	120
1996	14	17	28.63000047	3	236.6	Oct	LL	76.92307692
1996	1	17	27.3500005	3	72.8	Nov	LL	120
1996	14	23	27.0000005	3	218.4	Dec	LL	70.58823529
1996	6	12	25.89000053	7	40.04	Jan	B	162.5
1996	6	15	25.72000053	7	50.96	Feb	B	150
1996	5	12	25.05000055	6	61.88	Mar	B	100
1996	5	10	26.73000051	7	45.5	Apr	B	87.5
1996	5	15	27.59000049	7	45.5	May	B	62.5
1996	6	17	27.72000049	7	50.96	May	B	50
1996	6	12	28.68000047	7	50.96	Jun	B	62.5
1996	2	12	25.01000055	3	50.96	Feb	B	62.5
1996	5	12	25.05000055	3	61.88	Mar	B	50
1996	2	15	26.87000051	3	58.24	May	B	47.5
1996	6	16	28.68000047	3	81.9	Jun	B	33.07692308
1996	15	18	29.10000046	3	38.22	Aug	B	23.07692308
1996	6	15	25.72000053	5	58.24	Feb	LL	80
1996	11	17	26.32000052	5	30.94	Mar	LL	132.0909091
1996	12	15	26.75000051	5	36.4	Apr	LL	174.3076923
1996	7	18	27.72000049	5	47.32	May	LL	130.7692308
1996	15	17	26.46000052	5	145.6	May	LL	40
1996	12	16	28.36000047	5	72.8	Jun	LL	82.15384615
1996	5	17	29.08000046	4	72.8	Aug	LL	42.85714286
1996	6	14	27.88000049	3	54.6	Nov	B	66.66666667
1996	8	18	24.67000056	4	58.24	Jan	B	50
1996	5	14	25.05000055	4	72.8	Mar	B	40
1996	3	15	28.25000048	3	54.6	Aug	B	12
1996	5	14	28.40000047	3	72.8	Oct	B	34.5
1996	4	13	24.97000055	3	74.62	Dec	B	40
1996	5	19	26.12000052	3	58.24	Dec	B	60
1996	6	13	25.89000053	4	50.96	Jan	B	44.44444444
1996	6	14	25.72000053	4	50.96	Feb	B	50
1996	1	16	25.05000055	4	127.4	Mar	B	70
1996	7	16	26.70000051	4	109.2	Apr	B	16.66666667
1996	7	16	27.72000049	4	109.2	May	B	25
1996	7	15	27.72000049	4	109.2	May	B	25
1996	1	13	28.88000046	4	127.4	Jun	B	41.66666667
1996	6	15	29.19000046	4	50.96	Aug	B	33.33333333
1996	1	17	29.73000044	4	100.1	Sep	B	28.57142857
1996	1	13	28.40000047	4	91	Oct	B	37.5
1996	6	11	27.88000049	4	50.96	Nov	B	62.5
1996	5	15	26.12000052	4	54.6	Dec	B	50
1996	11	15	26.19000052	7	36.4	Feb	DS	100
1996	12	18	25.96000053	10	36.4	Mar	DS	200
1996	12	16	27.54000049	10	32.76	May	DS	166.6666667
1996	12	15	27.54000049	9	47.32	May	DS	100
1996	12	12	28.36000047	6	47.32	Jun	DS	250
1996	6	15	25.72000053	10	36.4	Feb	DS	200
1996	12	13	26.75000051	12	47.32	Apr	DS	166.3333333
1996	5	19	27.59000049	10	65.52	May	DS	105.5333333
1996	5	17	28.88000046	12	58.24	Jun	DS	121.6153846
1996	4	16	29.44000045	4	273	Sep	LL	56.90909091
1996	12	9	28.30000048	3	36.4	Oct	LL	57.85714286
1996	12	16	25.85000053	9	54.6	Feb	DS	50
1996	12	11	25.96000053	6	36.4	Mar	LL	145.5
1996	5	18	24.41000056	5	54.6	Feb	LL	223
1996	6	11	25.61000054	4	45.5	Mar	LL	218.6666667
1996	6	13	26.70000051	5	56.42	Apr	LL	253.4444444
1996	8	15	30.50000043	5	72.8	May	LL	138.1666667
1996	12	20	28.36000047	9	29.12	Jun	DS	33.4
1996	6	17	25.61000054	5	54.6	Mar	LL	100
1996	5	19	26.73000051	5	61.88	Apr	LL	125
1996	12	12	27.54000049	5	50.96	May	LL	125
1996	6	9	28.68000047	4	72.8	Jun	LL	57.57142857
1996	6	8	28.61000047	4	47.32	Oct	LL	225
1996	4	10	27.1300005	4	49.14	Nov	LL	14.28571429
1996	6	14	26.70000051	5	54.6	Apr	LL	200
1996	13	13	27.54000049	5	40.04	May	LL	166.6666667
1996	13	16	27.54000049	5	47.32	May	LL	166.6666667
1996	7	18	25.89000053	5	54.6	Jan	LL	152.8571429
1996	6	15	25.72000053	5	54.6	Feb	LL	103.6923077
1996	5	13	25.05000055	5	72.8	Mar	LL	127.7
1996	2	17	28.85000046	5	72.8	Jun	LL	51.42857143
1996	5	21	28.88000046	5	127.4	Jun	LL	65.17647059
1996	2	18	28.25000048	5	72.8	Aug	LL	55
1996	2	18	29.44000045	5	72.8	Sep	LL	45.92307692
1996	3	15	23.65000058	4	45.5	Jan	LL	51.25
1996	6	18	25.72000053	6	54.6	Feb	LL	191.5384615
1996	5	19	25.05000055	6	54.6	Mar	LL	180
1996	3	15	26.87000051	6	54.6	May	LL	36.36363636
1996	7	8	28.68000047	6	145.6	Jun	LL	83.33333333
1996	5	13	29.08000046	6	45.5	Aug	LL	31.25
1996	7	13	29.19000046	5	127.4	Aug	LL	57.14285714
1996	6	15	29.18000046	5	145.6	Sep	LL	27.27272727
1996	2	12	27.1300005	5	45.5	Nov	LL	150
1996	7	18	27.2200005	5	145.6	Dec	LL	100
1996	6	18	25.89000053	4	27.3	Jan	LL	66.66666667
1996	8	16	26.10000052	5	72.8	Feb	LL	72.72727273
1996	8	8	24.00000057	4	65.52	Mar	LL	100
1996	1	16	25.63000054	5	80.08	Jan	LL	199.5833333
1996	13	19	25.85000053	5	50.96	Feb	LL	204.7857143
1996	8	16	24.00000057	5	49.14	Mar	LL	199.5
1996	3	11	24.43000056	5	58.24	Apr	LL	327.625
1996	8	16	30.50000043	6	47.32	May	LL	160.5833333
1996	8	16	30.50000043	6	63.7	May	LL	218.5454545
1996	7	19	28.68000047	3	91	Jun	B	61.53846154
1996	6	23	29.19000046	3	91	Aug	B	44.44444444
1996	5	19	27.3500005	3	91	Nov	B	23.07692308
1996	1	13	26.12000052	3	91	Dec	B	62.5
1996	5	25	26.12000052	3	91	Dec	B	17.39130435
1996	13	17	28.36000047	5	36.4	Jun	LL	25
1996	6	19	27.72000049	4	54.6	May	LL	126.9230769
1996	8	14	29.50000045	3	61.88	Oct	B	10
1996	6	15	27.2200005	3	83.72	Dec	B	8.333333333
1996	3	12	23.65000058	4	72.8	Jan	LL	217.5555556
1996	5	12	24.41000056	4	72.8	Feb	LL	261.875
1996	4	14	23.73000058	4	72.8	Mar	LL	154.2727273
1996	4	9	24.43000056	4	72.8	Apr	LL	133.4285714
1996	5	18	26.73000051	4	72.8	Apr	LL	128.6153846
1996	12	20	28.36000047	4	154.7	Jun	LL	57.86666667
1996	5	15	29.08000046	4	72.8	Aug	LL	89.85714286
1996	3	17	29.44000045	4	72.8	Sep	LL	124.0769231
1996	6	9	28.61000047	4	54.6	Oct	LL	209.2857143
1996	10	11	27.0000005	4	27.3	Nov	LL	38.83333333
1996	11	16	27.55000049	4	72.8	Dec	LL	171.9090909
1996	5	12	25.63000054	8	56.42	Jan	DS	113.8571429
1996	6	12	25.61000054	8	72.8	Mar	DS	291.1666667
1996	8	11	24.00000057	8	47.32	Mar	DS	62.16666667
1996	6	14	26.70000051	9	49.14	Apr	DS	137.3333333
1996	6	15	27.72000049	8	54.6	May	DS	85.25
1996	7	15	28.68000047	7	36.4	Jun	DS	11.72727273
1996	14	14	26.92000051	4	145.6	Jan	LL	153.3333333
1996	4	10	25.01000055	4	36.4	Feb	LL	277.7142857
1996	5	14	25.05000055	4	36.4	Mar	LL	173.7
1996	12	14	26.75000051	4	21.84	Apr	LL	220.375
1996	4	15	26.87000051	4	36.4	May	LL	138.4
1996	4	15	28.25000048	4	21.84	Aug	LL	152.8888889
1996	12	12	28.30000048	4	21.84	Oct	LL	145.375
1996	5	12	26.12000052	4	29.12	Dec	LL	152.2857143
1996	8	22	24.67000056	3	145.6	Jan	B	17.64705882
1996	14	9	24.98000055	3	145.6	Feb	B	250
1996	9	16	27.3300005	3	145.6	Apr	B	33.33333333
1996	4	18	28.25000048	3	123.76	Aug	B	19.8
1996	14	19	30.20000043	3	91	Sep	B	37.5
1996	3	19	24.97000055	3	94.64	Dec	B	12.5
1996	6	14	26.70000051	6	50.96	Apr	LL	315.3333333
1996	15	14	28.28000048	5	32.76	Jun	LL	160.7
1996	5	6	29.08000046	5	50.96	Aug	LL	82
1996	8	8	24.00000057	6	50.96	Mar	LL	40
1996	8	15	27.3300005	6	36.4	Apr	LL	437.5
1996	3	13	28.85000046	6	69.16	Jun	LL	12.5
1996	1	13	25.63000054	5	63.7	Jan	LL	290.5555556
1996	7	15	25.72000053	5	63.7	Feb	LL	182.3
1996	2	15	23.73000058	5	65.52	Mar	LL	216.7
1996	3	10	23.73000058	5	72.8	Mar	LL	351.1428571
1996	5	14	28.88000046	5	72.8	Jun	LL	153.1818182
1996	6	18	26.70000051	11	36.4	Apr	DS	188.4
1996	9	20	30.50000043	12	50.96	May	DS	139.7777778
1996	6	18	29.19000046	12	36.4	Aug	DS	156.3333333
1996	2	17	23.73000058	4	25.48	Mar	LL	164.2857143
1996	15	16	27.3300005	4	47.32	Apr	LL	150
1996	12	16	29.02000046	4	81.9	Aug	LL	166.6666667
1996	8	15	30.00000044	4	63.7	Sep	LL	115.3846154
1996	14	15	27.0000005	4	72.8	Dec	LL	50
1996	1	15	27.59000049	4	291.2	May	LL	169.3636364
1996	1	19	27.59000049	4	254.8	May	LL	143.0666667
1996	6	19	29.19000046	4	36.4	Aug	LL	127.5384615
1996	2	17	25.01000055	4	50.96	Feb	LL	75
1996	2	14	23.73000058	4	45.5	Mar	LL	90
1996	2	13	24.43000056	4	47.32	Apr	LL	80
1996	2	16	26.87000051	4	50.96	May	LL	66.66666667
1996	5	15	28.88000046	4	50.96	Jun	LL	60
1996	6	15	25.72000053	5	50.96	Feb	LL	293.25
1996	5	17	29.73000044	4	45.5	Sep	LL	105
1996	5	18	25.63000054	5	50.96	Jan	LL	194.7
1996	7	15	25.61000054	5	47.32	Mar	LL	252.5
1996	5	17	27.59000049	5	47.32	May	LL	153.3571429
1996	6	16	28.68000047	5	47.32	Jun	LL	163.6428571
1996	6	18	29.19000046	5	47.32	Aug	LL	85.07142857
1996	5	12	25.63000054	5	52.78	Jan	LL	391.5
1996	5	15	24.41000056	5	81.9	Feb	LL	261.9166667
1996	6	17	25.61000054	5	50.96	Mar	LL	292.0769231
1996	11	18	27.1900005	5	52.78	Apr	LL	112.9333333
1996	6	17	27.72000049	5	76.44	May	LL	169.7857143
1996	6	17	27.72000049	5	58.24	May	LL	159.5384615
1996	12	15	28.36000047	4	81.9	Jun	LL	132.4166667
1996	11	20	29.76000044	4	72.8	Aug	LL	85.11764706
1996	4	22	29.44000045	4	61.88	Sep	LL	83.47058824
1996	6	17	28.61000047	4	43.68	Oct	LL	163.2142857
1996	11	8	27.55000049	4	69.16	Dec	LL	169.6666667
1996	13	18	26.92000051	4	54.6	Dec	LL	198.5
1996	5	14	24.41000056	12	49.14	Feb	DS	190
1996	6	6	25.72000053	10	47.32	Feb	DS	171
1996	6	12	25.61000054	11	47.32	Mar	DS	223.25
1996	5	16	27.59000049	10	54.6	May	DS	160
1996	4	15	28.85000046	10	49.14	Jun	DS	90.66666667
1996	2	12	28.25000048	3	81.9	Aug	B	50
1996	2	16	29.44000045	3	72.8	Sep	B	41.66666667
1996	8	18	27.2500005	4	91	Dec	B	6.666666667
1996	5	17	25.63000054	4	54.6	Jan	LL	91.66666667
1996	7	15	25.72000053	4	58.24	Feb	LL	100
1996	2	15	23.73000058	4	127.4	Mar	LL	62.5
1996	14	20	28.28000048	4	91	Jun	LL	100
1996	4	14	28.25000048	4	54.6	Aug	LL	50
1996	10	14	30.00000044	4	18.2	Sep	LL	100
1996	10	18	29.50000045	4	27.3	Oct	LL	50
1996	13	14	27.60000049	4	45.5	Nov	LL	125
1996	3	6	25.01000055	4	72.8	Feb	LL	133.3333333
1996	2	11	23.73000058	4	72.8	Mar	LL	75
1996	6	18	26.70000051	4	72.8	Apr	LL	125
1996	12	17	27.54000049	4	72.8	May	LL	114.2857143
1996	12	16	29.02000046	4	72.8	Aug	LL	42.85714286
1996	1	18	29.73000044	4	40.04	Sep	LL	173.3333333
1996	13	19	28.30000048	4	40.04	Oct	LL	115.625
1996	13	18	26.92000051	4	43.68	Dec	LL	138.4615385
1996	2	5	23.65000058	4	109.2	Jan	B	62.5
1996	3	14	25.01000055	4	109.2	Feb	B	33.33333333
1996	3	20	24.43000056	4	145.6	Apr	B	20
1996	3	22	26.87000051	4	141.96	May	B	23.52941176
1996	15	10	28.28000048	4	65.52	Jun	B	22.22222222
1996	3	23	28.25000048	4	109.2	Aug	B	11.76470588
1996	2	22	29.44000045	4	127.4	Sep	B	26.47058824
1996	3	20	28.24000048	4	127.4	Oct	B	11.11111111
1996	3	17	27.1300005	4	105.56	Nov	B	20
1996	3	13	24.97000055	4	109.2	Dec	B	50
1996	4	16	28.85000046	4	145.6	Jun	B	100
1996	4	16	29.44000045	4	109.2	Sep	B	100
1996	4	14	24.97000055	4	91	Dec	B	125
1996	5	15	24.41000056	5	291.2	Feb	LL	134
1996	8	9	24.00000057	5	67.34	Mar	LL	333.3333333
1996	8	12	27.3300005	4	63.7	Apr	LL	182.5
1996	1	14	28.88000046	4	76.44	Jun	LL	110
1996	6	14	25.89000053	5	56.42	Jan	LL	238.4166667
1996	6	13	25.72000053	5	63.7	Feb	LL	244.8333333
1996	1	15	25.05000055	5	45.5	Mar	LL	283.0833333
1996	6	16	27.72000049	5	76.44	May	LL	218.8461538
1996	14	15	26.46000052	5	45.5	May	LL	170
1996	4	19	25.01000055	4	14.56	Feb	LL	20
1996	9	18	27.3300005	8	25.48	Apr	DS	71.42857143
1996	9	12	27.3300005	8	21.84	Apr	DS	66.16666667
1996	9	15	30.50000043	9	21.84	May	DS	71.38461538
1996	4	16	25.01000055	8	14.56	Feb	DS	40
1996	10	19	24.00000057	8	21.84	Mar	DS	57.14285714
1996	9	17	30.50000043	8	43.68	May	DS	104.1538462
1996	8	20	28.00000048	10	16.38	Jun	DS	100
1996	4	15	25.01000055	4	40.04	Feb	LL	247.0909091
1996	4	12	24.43000056	4	36.4	Apr	LL	157.5
1996	3	11	28.25000048	4	21.84	Aug	LL	111.6666667
1996	10	12	30.00000044	4	21.84	Sep	LL	114.75
1996	11	10	29.13000046	4	21.84	Oct	LL	227.5
1996	3	12	27.1300005	4	21.84	Nov	LL	111
1996	5	9	26.12000052	4	25.48	Dec	LL	192.8333333
1996	8	8	24.67000056	4	81.9	Jan	DS	112.5
1996	6	9	25.72000053	5	54.6	Feb	DS	83.33333333
1996	7	8	28.68000047	5	91	Jun	DS	125
1996	11	8	26.19000052	6	27.3	Feb	DS	85
1996	12	11	25.85000053	5	29.12	Feb	DS	77.28571429
1996	12	8	25.96000053	7	27.3	Mar	DS	160.8
1996	12	9	25.96000053	7	23.66	Mar	DS	177.5
1996	12	11	27.54000049	7	25.48	May	DS	66.8
1996	12	10	27.54000049	7	25.48	May	DS	97.5
1996	12	7	28.36000047	7	23.66	Jun	DS	118
1996	10	10	30.50000043	3	18.2	May	LL	50
1996	10	11	26.10000052	3	23.66	Feb	LL	72.4
1996	12	13	25.85000053	3	21.84	Feb	LL	96.16666667
1996	12	8	25.96000053	3	23.66	Mar	LL	74
1996	15	11	28.28000048	4	63.7	Jun	LL	67.625
1996	10	16	28.00000048	4	54.6	Jun	LL	33.33333333
1996	4	19	25.01000055	4	21.84	Feb	LL	78.8
1996	2	17	23.73000058	4	109.2	Mar	LL	68.5
1996	2	13	26.87000051	4	109.2	May	LL	75.33333333
1996	4	16	28.85000046	4	72.8	Jun	LL	72.72727273
1996	4	18	28.25000048	4	65.52	Aug	LL	46.42857143
1996	5	12	28.88000046	4	54.6	Jun	LL	73.25
1996	5	20	28.88000046	4	81.9	Jun	LL	57.73333333
1996	1	15	29.08000046	4	91	Aug	LL	36
1996	12	15	26.24000052	4	54.6	Jan	LL	91.5
1996	6	18	25.72000053	4	54.6	Feb	LL	101.3333333
1996	2	15	23.73000058	4	54.6	Mar	LL	102.9
1996	8	13	27.3300005	4	47.32	Apr	LL	107.8888889
1996	3	19	26.87000051	4	58.24	May	LL	55.42857143
1996	2	15	28.85000046	4	72.8	Jun	LL	77.92857143
1996	8	18	24.67000056	3	47.32	Jan	B	28.1
1996	7	15	25.72000053	3	49.14	Feb	B	18.5
1996	2	12	24.43000056	3	72.8	Apr	B	6
1996	2	16	24.43000056	3	58.24	Apr	B	29.8
1996	2	16	28.85000046	3	72.8	Jun	B	13.7
1996	2	18	29.44000045	3	72.8	Sep	B	18.2
1996	8	16	29.50000045	3	47.32	Oct	B	49.5
1996	8	17	27.0000005	4	54.6	Nov	B	9.923076923
1996	8	14	27.2500005	3	54.6	Dec	B	12.81818182
1996	9	15	27.2500005	3	54.6	Dec	B	13
1996	4	13	23.73000058	6	41.86	Mar	LL	56.75
1996	11	14	27.1900005	9	65.52	Apr	DS	11.11111111
1996	12	16	27.54000049	8	45.5	May	DS	95.8
1996	12	12	28.36000047	9	83.72	Jun	DS	86.25
1996	13	18	26.24000052	9	27.3	Jan	DS	67.8
1996	9	15	26.10000052	9	45.5	Feb	DS	127.0909091
1996	11	14	27.1900005	9	36.4	Apr	DS	14
1996	1	14	27.59000049	9	54.6	May	DS	127.8333333
1996	15	17	28.28000048	9	32.76	Jun	DS	142.9285714
1996	7	17	25.72000053	10	52.78	Feb	DS	213.8571429
1996	11	19	26.32000052	10	7.28	Mar	DS	136.8
1996	4	17	28.85000046	11	54.6	Jun	DS	34.38461538
1996	13	12	25.96000053	5	76.44	Mar	LL	225
1996	13	8	26.75000051	5	94.64	Apr	LL	200
1996	6	12	25.61000054	9	52.78	Mar	DS	131.2857143
1996	13	11	25.96000053	10	47.32	Mar	DS	76.5
1996	5	17	27.59000049	13	54.6	May	DS	106.0833333
1996	13	13	27.54000049	11	47.32	May	DS	104.2
1996	5	20	24.41000056	6	21.84	Feb	DS	60.13333333
1996	14	18	23.50000058	4	54.6	Jan	LL	93.75
1996	14	21	24.98000055	4	69.16	Feb	LL	88.23529412
1996	14	22	23.35000059	4	72.8	Mar	LL	117.6470588
1996	14	17	26.46000052	4	63.7	May	LL	62.5
1996	14	22	28.28000048	4	72.8	Jun	LL	94.11764706
1996	5	15	29.08000046	4	54.6	Aug	LL	61.53846154
1996	14	21	27.0000005	4	63.7	Dec	LL	62.5
1996	15	22	27.0000005	4	63.7	Dec	LL	58.82352941
1996	1	12	25.63000054	4	83.72	Jan	LL	125
1996	5	13	25.63000054	4	58.24	Jan	LL	150
1996	6	14	25.72000053	4	109.2	Feb	LL	266.6666667
1996	1	16	26.73000051	4	83.72	Apr	LL	136.3636364
1996	6	11	27.72000049	4	58.24	May	LL	92.85714286
1996	4	18	28.85000046	4	87.36	Jun	LL	66.66666667
1996	6	18	29.19000046	4	47.32	Aug	LL	120
1996	6	15	29.18000046	4	47.32	Sep	LL	153.8461538
1996	6	13	28.61000047	4	52.78	Oct	LL	125
1996	5	14	26.12000052	4	32.76	Dec	LL	212.5
1996	6	18	27.2200005	4	58.24	Dec	LL	154.5454545
1996	5	20	24.41000056	4	54.6	Feb	LL	166.6666667
1996	8	18	24.00000057	4	50.96	Mar	LL	166.6666667
1996	2	21	24.43000056	4	72.8	Apr	B	133.3333333
1996	5	23	29.08000046	4	54.6	Aug	LL	58.82352941
1996	6	19	29.18000046	3	43.68	Sep	B	142.8571429
1996	7	16	28.61000047	3	54.6	Oct	B	153.8461538
1996	12	15	26.92000051	3	45.5	Dec	LL	142.8571429
1996	5	13	25.63000054	4	47.32	Jan	LL	150
1996	6	15	25.72000053	4	50.96	Feb	LL	20
1996	5	16	25.05000055	4	83.72	Mar	LL	150
1996	5	14	26.73000051	4	47.32	Apr	LL	150
1996	5	15	27.59000049	4	47.32	May	LL	130
1996	5	15	28.88000046	4	50.96	Jun	LL	100
1996	5	15	29.73000044	4	72.8	Sep	LL	250
1996	8	12	24.67000056	6	56.42	Jan	LL	239.8571429
1996	5	18	26.73000051	9	58.24	Apr	DS	26.61538462
1996	8	19	30.50000043	9	38.22	May	DS	103.4666667
1996	4	14	28.25000048	3	200.2	Aug	B	29.16666667
1996	8	13	27.2500005	4	69.16	Dec	LL	172.3
1996	8	13	27.2500005	4	40.04	Dec	LL	204
1996	12	14	25.85000053	8	58.24	Feb	DS	110
1996	5	12	25.05000055	6	38.22	Mar	DS	71.42857143
1996	11	15	27.1900005	6	41.86	Apr	LL	56.25
1996	9	14	30.50000043	5	50.96	May	B	40.1
1996	1	16	25.63000054	5	109.2	Jan	LL	142.8571429
1996	1	16	24.41000056	5	109.2	Feb	LL	153.8461538
1996	1	20	25.05000055	4	109.2	Mar	LL	133.3333333
1996	1	16	25.05000055	5	109.2	Mar	LL	100
1996	1	17	26.73000051	5	109.2	Apr	LL	153.8461538
1996	1	15	27.59000049	5	109.2	May	LL	71.42857143
1996	1	20	28.88000046	4	109.2	Jun	LL	66.66666667
1996	1	18	28.88000046	5	109.2	Jun	LL	80
1996	1	20	29.08000046	5	109.2	Aug	LL	53.33333333
1996	1	15	29.73000044	4	21.84	Sep	LL	178.25
1996	1	15	27.3500005	5	72.8	Nov	LL	150
1996	1	15	26.12000052	3	109.2	Dec	LL	43.3
1996	1	14	26.12000052	4	50.96	Dec	LL	141.5833333
1996	5	9	25.63000054	4	91	Jan	B	125
1996	4	8	23.73000058	4	72.8	Mar	B	100
1996	5	15	28.88000046	4	72.8	Jun	B	20
1996	3	21	28.25000048	5	91	Aug	B	31.25
1996	4	17	29.44000045	5	72.8	Sep	B	30.76923077
1996	4	16	28.24000048	5	72.8	Oct	B	25
1996	5	17	27.3500005	5	72.8	Nov	B	13.33333333
1996	8	8	24.00000057	6	50.96	Mar	LL	300
1996	4	17	23.65000058	4	87.36	Jan	B	90
1996	1	18	24.41000056	4	54.6	Feb	B	146.4666667
1996	6	14	25.61000054	4	72.8	Mar	B	278.5
1996	4	15	26.87000051	4	145.6	May	B	164
1996	4	20	28.85000046	4	54.6	Jun	B	74.70588235
1996	13	13	25.96000053	13	54.6	Mar	DS	132.1666667
1996	13	10	26.75000051	9	47.32	Apr	DS	348.1666667
1996	5	15	28.88000046	12	54.6	Jun	DS	59.78571429
1996	9	14	27.3300005	10	25.48	Apr	DS	93.33333333
1996	9	17	27.3300005	10	29.12	Apr	DS	71.42857143
1996	8	18	30.50000043	10	40.04	May	DS	76.92307692
1996	11	15	26.70000051	4	12.74	Jan	LL	77.27272727
1996	5	20	24.41000056	4	54.6	Feb	LL	62.5
1996	3	17	24.43000056	4	45.5	Apr	LL	50
1996	15	18	26.46000052	4	54.6	May	LL	100
1996	9	14	30.00000044	4	54.6	Aug	LL	110
1996	2	19	23.73000058	5	25.48	Mar	LL	50
1996	3	11	26.87000051	4	49.14	May	LL	125
1996	4	17	26.87000051	5	50.96	May	LL	69.16666667
1996	4	15	28.85000046	5	63.7	Jun	LL	60
1996	12	13	25.96000053	9	36.4	Mar	DS	200
1996	11	14	27.1900005	9	83.72	Apr	DS	200
1996	4	11	23.65000058	11	45.5	Jan	DS	229
1996	5	15	24.41000056	11	72.8	Feb	DS	388
1996	4	11	24.43000056	10	45.5	Apr	DS	178.5555556
1996	8	16	26.10000052	4	145.6	Feb	LL	85
1996	15	14	26.46000052	6	72.8	May	LL	134.9
1996	3	15	23.65000058	5	54.6	Jan	LL	83.81818182
1996	6	16	25.72000053	6	54.6	Feb	LL	169.5454545
1996	5	18	26.73000051	6	63.7	Apr	LL	113.6
1996	14	15	27.3300005	6	127.4	Apr	LL	195.6
1996	14	14	26.46000052	6	127.4	May	LL	155.6666667
1996	15	17	28.28000048	6	163.8	Jun	LL	143.9230769
1996	6	18	29.19000046	5	145.6	Aug	LL	69.86666667
1996	3	19	29.44000045	6	182	Sep	LL	88.38461538
1996	5	16	28.40000047	5	145.6	Oct	LL	98.38461538
1996	5	17	27.3500005	5	145.6	Nov	LL	211.2307692
1996	4	18	24.97000055	6	163.8	Dec	LL	114.0666667
1996	6	23	27.2200005	6	36.4	Dec	LL	88.94117647
1996	3	16	23.65000058	6	54.6	Jan	LL	214.1818182
1996	5	14	24.41000056	6	54.6	Feb	LL	216
1996	2	15	23.73000058	6	54.6	Mar	LL	241.25
1996	14	15	23.35000059	5	127.4	Mar	LL	190.6153846
1996	3	17	24.43000056	6	63.7	Apr	LL	129.2727273
1996	3	17	28.85000046	6	182	Jun	LL	134.3076923
1996	2	13	28.25000048	5	182	Aug	LL	249
1996	3	17	29.44000045	6	127.4	Sep	LL	100.7692308
1996	3	17	27.1300005	5	145.6	Nov	LL	62.15384615
1996	4	15	24.97000055	6	145.6	Dec	LL	77.30769231
1996	5	15	26.12000052	6	40.04	Dec	LL	142.8333333
1996	5	15	24.41000056	6	54.6	Feb	LL	176.4615385
1996	6	14	26.70000051	7	45.5	Apr	LL	168.7272727
1996	15	17	27.3300005	6	54.6	Apr	LL	59.6
1996	3	17	26.87000051	6	218.4	May	LL	142.5
1996	2	17	28.85000046	6	163.8	Jun	LL	114.3076923
1996	3	16	28.25000048	6	182	Aug	LL	140.4166667
1996	3	18	29.44000045	6	163.8	Sep	LL	121.75
1996	3	17	28.24000048	6	54.6	Oct	LL	90.23076923
1996	3	10	27.1300005	5	145.6	Nov	LL	109.1428571
1996	5	16	26.12000052	5	45.5	Dec	LL	131.0833333
1996	5	16	28.25000048	6	54.6	Dec	LL	170
1996	6	15	25.61000054	4	63.7	Mar	LL	191.5
1996	6	18	26.70000051	4	67.34	Apr	LL	198
1996	5	19	27.59000049	4	58.24	May	LL	107.1875
1996	6	21	27.72000049	4	54.6	May	LL	114.3333333
1996	13	15	28.36000047	4	43.68	Jun	LL	95.125
1996	6	21	28.61000047	4	43.68	Oct	LL	115.0588235
1996	6	11	27.2200005	4	40.04	Dec	LL	126.4285714
1996	5	17	25.63000054	4	54.6	Jan	LL	194.1
1996	6	16	25.72000053	5	54.6	Feb	LL	207.5454545
1996	5	13	25.05000055	4	54.6	Mar	LL	174.75
1996	12	23	26.75000051	4	65.52	Apr	LL	123.5294118
1996	10	14	30.50000043	5	54.6	May	LL	130.8333333
1996	15	19	28.28000048	5	47.32	Jun	LL	111.9230769
1996	11	17	29.76000044	4	72.8	Aug	LL	57.9375
1996	11	13	29.13000046	4	54.6	Oct	LL	81.75
1996	7	12	25.61000054	5	47.32	Mar	LL	299.4444444
1996	6	18	26.70000051	4	45.5	Apr	LL	125.3333333
1996	1	22	27.59000049	5	83.72	May	LL	176.1111111
1996	1	21	28.88000046	4	81.9	Jun	LL	156.0555556
1996	1	22	29.08000046	4	127.4	Aug	LL	124.5882353
1996	4	17	29.44000045	4	127.4	Sep	LL	98.33333333
1996	13	8	28.30000048	4	40.04	Oct	LL	182
1996	4	9	24.97000055	4	49.14	Dec	LL	127
1996	6	13	25.89000053	5	58.24	Jan	LL	399.25
1996	6	14	25.72000053	5	56.42	Feb	LL	218.75
1996	6	11	25.61000054	5	58.24	Mar	LL	271.5
1996	6	18	26.70000051	5	54.6	Apr	LL	89.07692308
1996	5	19	27.59000049	5	50.96	May	LL	61
1996	4	22	28.25000048	4	50.96	Aug	LL	43.73684211
1996	13	23	29.49000045	4	41.86	Sep	LL	92
1996	6	17	27.88000049	4	49.14	Nov	LL	117.7333333
1996	13	18	26.92000051	4	41.86	Dec	LL	94.13333333
1996	6	15	25.61000054	5	50.96	Mar	LL	222.9
1996	6	20	26.70000051	5	45.5	Apr	LL	189.4
1996	6	19	27.72000049	5	47.32	May	LL	139.625
1996	1	17	28.88000046	4	81.9	Jun	LL	139.75
1996	6	18	29.19000046	5	63.7	Aug	LL	73.875
1996	6	15	29.18000046	4	47.32	Sep	LL	76.21428571
1996	6	15	27.2200005	4	45.5	Dec	LL	139.5
1996	12	9	26.92000051	5	50.96	Dec	LL	12.4
1996	7	19	25.61000054	5	56.42	Mar	LL	214.3571429
1996	7	17	26.70000051	5	50.96	Apr	LL	201.3333333
1996	5	19	27.59000049	5	72.8	May	LL	190.1875
1996	13	20	28.36000047	5	63.7	Jun	LL	123.4
1996	5	20	29.08000046	5	54.6	Aug	LL	81.93333333
1996	6	18	29.19000046	5	54.6	Aug	LL	95
1996	12	17	29.49000045	4	36.4	Sep	LL	169.2
1996	11	8	29.13000046	4	54.6	Oct	LL	217.2
1996	5	12	25.63000054	4	72.8	Jan	LL	322
1996	5	18	24.41000056	4	58.24	Feb	LL	221.1
1996	6	12	25.61000054	4	43.68	Mar	LL	263.375
1996	8	13	30.50000043	4	43.68	May	LL	158.6666667
1996	8	16	28.00000048	4	43.68	Jun	LL	134.5833333
1996	5	15	29.08000046	4	61.88	Aug	LL	95.16666667
1996	4	17	29.44000045	4	58.24	Sep	LL	116.25
1996	13	15	28.30000048	4	50.96	Oct	LL	172.0833333
1996	6	14	27.88000049	4	47.32	Nov	LL	210.0833333
1996	5	17	26.12000052	4	43.68	Dec	LL	158.9166667
1996	5	5	26.12000052	4	69.16	Dec	LL	147
1996	6	12	25.61000054	5	54.6	Mar	LL	298
1996	6	10	26.70000051	5	54.6	Apr	LL	283.8571429
1996	13	13	28.36000047	5	40.04	Jun	LL	215.75
1996	6	15	25.61000054	4	52.78	Mar	LL	269.6363636
1996	6	15	26.70000051	5	45.5	Apr	LL	280.2222222
1996	5	19	27.59000049	5	54.6	May	LL	100.5
1996	6	19	28.68000047	5	69.16	Jun	LL	125.3125
1996	4	23	28.25000048	4	54.6	Aug	LL	53.58823529
1996	7	14	29.18000046	4	36.4	Sep	LL	151.3
1996	5	8	28.40000047	4	45.5	Oct	LL	158.8
1996	5	12	27.3500005	4	45.5	Nov	LL	98.33333333
1996	6	12	27.2200005	4	45.5	Dec	LL	242
1996	5	15	25.63000054	4	45.5	Jan	LL	202.4
1996	3	16	26.87000051	4	87.36	May	LL	130.6666667
1996	6	13	27.72000049	5	54.6	May	LL	305.375
1996	3	16	28.85000046	4	98.28	Jun	LL	150.5
1996	5	16	29.08000046	4	63.7	Aug	LL	91.5
1996	5	15	29.73000044	4	43.68	Sep	LL	106.7142857
1996	5	14	28.40000047	4	32.76	Oct	LL	102.6666667
1996	5	14	27.3500005	4	63.7	Nov	LL	144.8181818
1996	5	18	26.12000052	4	54.6	Dec	LL	89.14285714
1996	6	16	25.89000053	4	50.96	Jan	LL	219.6923077
1996	6	15	25.72000053	4	52.78	Feb	LL	304.2727273
1996	6	16	25.61000054	5	50.96	Mar	LL	223.3333333
1996	13	17	25.96000053	4	47.32	Mar	LL	253.8333333
1996	5	15	29.08000046	5	54.6	Aug	LL	132.1666667
1996	6	19	29.18000046	4	36.4	Sep	LL	188
1996	13	10	28.30000048	4	49.14	Oct	LL	175
1996	6	11	27.88000049	4	50.96	Nov	LL	217.7777778
1996	12	19	26.92000051	5	49.14	Dec	LL	141.3076923
1996	12	18	26.24000052	10	58.24	Jan	DS	249.4375
1996	6	15	25.72000053	4	54.6	Feb	LL	96.90909091
1996	6	14	25.72000053	4	52.78	Feb	LL	163.6363636
1996	6	9	25.61000054	4	54.6	Mar	LL	180
1996	1	13	28.88000046	4	273	Jun	LL	83.33333333
1996	6	16	29.19000046	4	58.24	Aug	LL	73.53846154
1996	5	13	25.63000054	4	40.04	Jan	LL	229.4
1996	4	12	25.01000055	4	21.84	Feb	LL	203.7777778
1996	5	15	27.59000049	4	41.86	May	LL	134.0909091
1996	12	13	28.36000047	4	172.9	Jun	LL	168.1111111
1996	4	12	28.25000048	5	21.84	Aug	LL	178.6666667
1996	5	14	26.12000052	3	21.84	Dec	LL	127.8888889
1996	4	15	25.01000055	10	45.5	Feb	DS	284.1818182
1996	13	15	25.96000053	10	45.5	Mar	DS	143.6
1996	5	13	26.73000051	10	36.4	Apr	DS	221.1111111
1996	12	16	28.36000047	10	91	Jun	DS	145.25
1996	5	11	25.63000054	11	54.6	Jan	DS	187.5
1996	6	13	25.72000053	9	50.96	Feb	DS	166.6666667
1996	6	17	25.61000054	11	47.32	Mar	DS	170
1996	6	18	26.70000051	11	65.52	Apr	DS	136.3636364
1996	7	10	26.70000051	11	54.6	Apr	DS	200
1996	5	17	27.59000049	10	61.88	May	DS	100
1996	5	8	24.41000056	5	40.04	Feb	DS	25
1996	6	14	26.70000051	5	54.6	Apr	LL	10
1996	5	8	27.59000049	4	127.4	May	LL	40
1996	5	10	27.59000049	5	54.6	May	LL	23.625
1996	11	13	28.51000047	9	65.52	Jun	DS	77.77777778
1996	2	15	25.01000055	3	87.36	Feb	B	41.66666667
1996	2	17	24.43000056	3	112.84	Apr	B	41.66666667
1996	2	12	26.87000051	3	72.8	May	B	27.14285714
1996	2	14	28.24000048	3	98.28	Oct	B	15
1996	2	15	24.97000055	3	98.28	Dec	B	20
1996	2	15	24.97000055	3	91	Dec	B	10
1996	5	21	24.41000056	4	72.8	Feb	LL	140.3333333
1996	6	12	25.61000054	4	49.14	Mar	LL	410.3333333
1996	6	19	25.61000054	4	72.8	Mar	LL	230.3333333
1996	2	15	28.85000046	4	54.6	Jun	LL	292.0833333
1996	2	18	28.85000046	4	109.2	Jun	LL	169.6666667
1996	6	16	25.89000053	4	63.7	Jan	LL	142.3846154
1996	6	18	25.72000053	4	81.9	Feb	LL	181.8181818
1996	6	9	25.61000054	4	58.24	Mar	LL	83.33333333
1996	6	23	26.70000051	4	63.7	Apr	LL	82.35294118
1996	8	18	30.50000043	4	69.16	May	LL	46.875
1996	6	20	28.68000047	4	72.8	Jun	LL	97.33333333
1996	6	15	29.19000046	4	65.52	Aug	LL	63.63636364
1996	12	14	28.30000048	4	63.7	Oct	LL	83.33333333
1996	11	13	28.07000048	4	63.7	Nov	LL	156.25
1996	3	18	24.97000055	4	54.6	Dec	LL	64.28571429
1996	8	14	26.10000052	4	54.6	Feb	LL	218.875
1996	6	16	25.61000054	4	47.32	Mar	LL	200.6
1996	5	19	27.59000049	4	91	May	LL	80
1996	5	16	28.88000046	4	76.44	Jun	LL	171.6923077
1996	4	22	28.25000048	4	127.4	Aug	LL	63.05263158
1996	5	18	29.73000044	4	72.8	Sep	LL	110
1996	5	5	25.63000054	8	45.5	Jan	DS	100
1996	4	13	23.65000058	3	60.06	Jan	LL	155.5555556
1996	4	17	25.01000055	3	69.16	Feb	LL	36.36363636
1996	5	10	25.05000055	3	65.52	Mar	LL	35.71428571
1996	4	10	24.43000056	3	65.52	Apr	LL	50
1996	3	12	26.87000051	3	65.52	May	LL	16.66666667
1996	4	12	28.85000046	3	65.52	Jun	LL	225
1996	5	17	29.08000046	3	43.68	Aug	LL	42.85714286
1996	4	17	29.44000045	3	49.14	Sep	LL	31.81818182
1996	13	14	26.92000051	3	36.4	Dec	LL	50
1996	1	19	26.73000051	4	76.44	Apr	B	66.66666667
1996	3	20	26.87000051	4	65.52	May	B	58.82352941
1996	4	23	28.25000048	4	251.16	Aug	B	52.94117647
1996	2	18	29.44000045	4	152.88	Sep	LL	73.13333333
1996	6	9	28.61000047	4	32.76	Oct	LL	116.6666667
1996	12	19	28.30000048	4	36.4	Oct	LL	101.3571429
1996	12	17	27.60000049	4	45.5	Nov	LL	8.333333333
1996	2	18	24.97000055	4	72.8	Dec	LL	62.5
1996	9	12	27.3300005	6	63.7	Apr	B	66.66666667
1996	1	17	26.73000051	5	80.08	Apr	LL	188.5833333
1996	1	11	27.59000049	5	80.08	May	LL	298.5
1996	13	14	26.24000052	10	63.7	Jan	DS	99.16666667
1996	5	10	24.41000056	10	54.6	Feb	DS	356.6666667
1996	13	12	25.96000053	10	45.5	Mar	DS	200.875
1996	7	16	26.70000051	10	45.5	Apr	DS	156.1666667
1996	6	18	27.72000049	10	54.6	May	DS	132.1333333
1996	12	14	27.54000049	10	45.5	May	DS	116.6666667
1996	4	16	23.65000058	3	109.2	Jan	B	28.57142857
1996	3	16	25.01000055	3	116.48	Feb	B	17.85714286
1996	4	19	23.73000058	3	7.28	Mar	B	12.5
1996	3	18	26.87000051	3	123.76	May	B	20
1996	3	19	26.87000051	3	138.32	May	B	13.33333333
1996	3	18	28.25000048	3	83.72	Aug	B	6.666666667
1996	1	15	26.12000052	3	72.8	Dec	B	30
1996	3	19	24.97000055	3	91	Dec	B	16.66666667
1996	6	17	25.72000053	4	58.24	Feb	LL	114.5833333
1996	7	11	27.2200005	4	54.6	Dec	B	42.85714286
1996	8	10	24.67000056	4	43.68	Jan	LL	91.25
1996	5	18	24.41000056	4	63.7	Feb	LL	150
1996	5	18	25.05000055	4	52.78	Mar	LL	118.5714286
1996	6	16	25.61000054	4	58.24	Mar	LL	160
1996	6	19	27.72000049	4	38.22	May	B	32.0625
1996	5	19	28.88000046	10	76.44	Jun	DS	26.42857143
1996	11	13	26.70000051	10	45.5	Jan	DS	56.25
1996	6	10	25.72000053	10	40.04	Feb	DS	255
1996	6	12	25.61000054	13	58.24	Mar	DS	161.875
1996	12	14	26.75000051	12	63.7	Apr	DS	197
1996	10	11	24.67000056	4	20.02	Jan	LL	34.28571429
1996	4	17	28.85000046	4	65.52	Jun	LL	154.1666667
1996	9	17	30.00000044	4	65.52	Aug	LL	64.54545455
1996	4	13	23.65000058	4	36.4	Jan	LL	209.4444444
1996	5	17	27.59000049	4	36.4	May	LL	150.9
1996	5	13	28.88000046	4	41.86	Jun	LL	202.5555556
1996	4	12	28.25000048	4	21.84	Aug	LL	20
1996	11	9	29.76000044	4	54.6	Aug	LL	81.4
1996	4	12	28.24000048	4	21.84	Oct	LL	245.5555556
1996	4	8	27.1300005	5	36.4	Nov	LL	188.75
1996	4	8	24.97000055	4	21.84	Dec	LL	224.75
1996	11	13	27.55000049	5	21.84	Dec	LL	220
1996	5	16	27.59000049	4	47.32	May	LL	118.1818182
1996	6	9	28.68000047	4	67.34	Jun	LL	87
1996	1	13	25.63000054	6	76.44	Jan	LL	208.8888889
1996	6	15	25.72000053	5	54.6	Feb	LL	93
1996	14	12	23.35000059	5	63.7	Mar	LL	86
1996	5	14	26.73000051	5	45.5	Apr	LL	184.4166667
1996	6	17	27.72000049	5	47.32	May	LL	105.5714286
1996	15	17	26.46000052	5	63.7	May	LL	41.8
1996	6	14	25.72000053	4	127.4	Feb	LL	75.36363636
1996	4	9	23.73000058	3	54.6	Mar	LL	128
1996	3	19	24.43000056	3	127.4	Apr	LL	18.76923077
1996	5	11	27.59000049	3	72.8	May	LL	90.66666667
1996	2	6	28.25000048	3	72.8	Aug	LL	172.6666667
1996	2	16	29.44000045	4	109.2	Sep	LL	48.2
1996	8	14	29.50000045	4	54.6	Oct	LL	50.91666667
1996	12	13	26.24000052	5	54.6	Jan	LL	128
1996	6	13	25.72000053	5	50.96	Feb	LL	130.3333333
1996	12	16	25.96000053	5	34.58	Mar	LL	115.3846154
1996	6	13	26.70000051	5	52.78	Apr	LL	188.6666667
1996	6	17	27.72000049	5	54.6	May	LL	115.8333333
1996	5	17	28.88000046	5	81.9	Jun	LL	167.2142857
1996	6	16	28.68000047	5	12.74	Jun	LL	160.1818182
1996	10	14	24.00000057	5	27.3	Mar	LL	171.3333333
1996	12	9	27.54000049	5	27.3	May	LL	152.8571429
1996	12	13	28.36000047	5	27.3	Jun	LL	110.5555556
1996	12	11	25.85000053	5	25.48	Feb	LL	144
1996	5	8	25.63000054	11	32.76	Jan	DS	125
1996	6	17	25.72000053	12	45.5	Feb	DS	140
1996	5	18	25.63000054	5	63.7	Jan	LL	103.1333333
1996	5	22	24.41000056	5	63.7	Feb	LL	82.66666667
1996	4	22	23.73000058	5	63.7	Mar	LL	97.70588235
1996	5	19	25.05000055	5	63.7	Mar	LL	73.1875
1996	5	18	26.73000051	5	63.7	Apr	LL	117.9333333
1996	5	17	27.59000049	5	72.8	May	LL	82.53333333
1996	5	20	28.88000046	5	81.9	Jun	LL	74.73333333
1996	1	15	29.08000046	5	218.4	Aug	LL	83.08333333
1996	1	18	29.73000044	5	172.9	Sep	LL	128.8
1996	3	19	28.24000048	5	200.2	Oct	LL	104.5333333
1996	4	18	28.24000048	5	118.3	Oct	LL	139.7333333
1996	1	16	27.3500005	5	54.6	Nov	LL	120.75
1996	1	14	26.12000052	4	163.8	Dec	LL	171.5384615
1996	4	17	25.01000055	4	91	Feb	LL	125
1996	6	13	25.61000054	4	163.8	Mar	LL	160
1996	6	15	25.61000054	4	72.8	Mar	LL	133.3333333
1996	4	17	26.87000051	4	103.74	May	LL	127.2727273
1996	5	15	28.88000046	4	100.1	Jun	LL	100
1996	7	17	29.19000046	4	81.9	Aug	LL	50
1996	7	17	29.18000046	4	72.8	Sep	LL	134.6153846
1996	7	18	28.61000047	4	91	Oct	LL	100
1996	13	9	26.92000051	4	58.24	Dec	LL	157.1428571
1996	4	20	25.01000055	4	54.6	Feb	LL	153.3888889
1996	5	21	25.05000055	4	54.6	Mar	LL	98.16666667
1996	4	21	24.43000056	4	54.6	Apr	LL	80.61111111
1996	5	22	27.59000049	4	54.6	May	LL	126
1996	5	20	28.88000046	4	54.6	Jun	LL	66.4
1996	5	20	28.88000046	4	72.8	Jun	LL	135.4117647
1996	4	18	28.25000048	4	63.7	Aug	LL	107.4
1996	4	22	29.44000045	4	91	Sep	LL	112.3888889
1996	4	18	24.97000055	4	54.6	Dec	LL	152.875
1996	5	12	24.41000056	12	49.14	Feb	DS	214.2857143
1996	5	16	25.05000055	6	47.32	Mar	DS	100
1996	10	15	27.3300005	9	47.32	Apr	DS	90.90909091
1996	12	10	26.75000051	12	50.96	Apr	DS	133.3333333
1996	6	14	25.61000054	10	40.04	Mar	DS	200
1996	11	18	27.1900005	9	47.32	Apr	DS	145.4545455
1996	11	14	28.34000047	9	60.06	May	DS	158.3333333
1996	7	13	28.68000047	9	65.52	Jun	DS	222.2222222
1996	1	12	25.05000055	5	81.9	Mar	LL	141.625
1996	11	15	27.1900005	4	65.52	Apr	LL	100
1996	11	15	28.51000047	4	89.18	Jun	LL	136.3636364
1996	6	14	28.61000047	4	50.96	Oct	LL	158.3333333
1996	8	10	27.2500005	4	47.32	Dec	LL	170
1996	13	15	26.92000051	5	58.24	Dec	LL	127.2727273
1996	6	14	25.89000053	4	41.86	Jan	LL	237.5
1996	4	14	23.73000058	4	60.06	Mar	LL	170.25
1996	10	14	27.3300005	5	63.7	Apr	LL	120
1996	5	17	25.05000055	4	65.52	Mar	LL	240
1996	10	16	27.3300005	5	72.8	Apr	LL	180
1996	11	14	28.34000047	5	69.16	May	LL	181.8181818
1996	13	13	29.02000046	5	67.34	Aug	LL	111.1111111
1996	12	15	26.24000052	5	63.7	Jan	LL	313.3333333
1996	12	18	25.96000053	4	72.8	Mar	LL	191.6666667
1996	7	15	26.70000051	4	72.8	Apr	LL	213.3333333
1996	13	15	26.75000051	5	56.42	Apr	LL	225
1996	10	17	30.50000043	4	54.6	May	LL	185.7142857
1996	10	16	28.00000048	4	38.22	Jun	LL	164.2857143
1996	3	15	28.25000048	5	34.58	Aug	LL	150
1996	4	17	29.44000045	5	273	Sep	LL	176.6666667
1996	5	10	28.40000047	5	65.52	Oct	LL	390.5
1996	12	14	27.60000049	5	54.6	Nov	LL	380
1996	10	10	27.3300005	10	29.12	Apr	DS	200.1428571
1996	10	13	30.50000043	10	45.5	May	DS	215
1996	15	12	26.46000052	10	36.4	May	DS	200.4444444
1996	8	14	28.00000048	10	36.4	Jun	DS	192.1666667
1996	5	13	25.63000054	5	72.8	Jan	LL	78.625
1996	4	20	25.01000055	5	72.8	Feb	LL	122.875
1996	8	16	27.3300005	5	72.8	Apr	LL	117.6428571
1996	4	15	26.87000051	5	54.6	May	LL	92.35714286
1996	5	20	28.88000046	5	72.8	Jun	LL	89.5
1996	4	18	28.25000048	5	81.9	Aug	LL	52.53333333
1996	1	21	29.73000044	5	172.9	Sep	LL	133.1176471
1996	1	22	28.40000047	5	218.4	Oct	LL	1.058823529
1996	5	18	28.40000047	5	100.1	Oct	LL	156.8666667
1996	6	11	27.88000049	5	54.6	Nov	LL	190.8333333
1996	1	20	26.12000052	5	172.9	Dec	LL	206.3333333
1996	4	18	25.01000055	12	36.4	Feb	DS	259.1666667
1996	5	10	26.73000051	14	36.4	Apr	DS	344.8571429
1996	4	10	26.87000051	13	45.5	May	DS	233.3333333
1996	4	17	28.85000046	14	40.04	Jun	DS	103.7142857
1996	5	12	25.63000054	10	54.6	Jan	DS	204.2857143
1996	7	17	25.61000054	10	72.8	Mar	DS	245.6363636
1996	7	11	26.70000051	11	54.6	Apr	DS	218.2857143
1996	6	15	27.72000049	11	50.96	May	DS	112.4166667
1996	6	19	27.72000049	11	58.24	May	DS	123.375
1996	12	21	25.85000053	10	27.3	Feb	DS	193.4
1996	6	9	26.70000051	10	36.4	Apr	DS	350.75
1996	11	22	28.34000047	10	45.5	May	DS	55.72222222
1996	2	23	23.65000058	5	145.6	Jan	LL	200.3529412
1996	7	23	26.70000051	5	109.2	Apr	LL	110.0588235
1996	2	18	26.87000051	5	254.8	May	LL	260.3333333
1996	13	13	25.96000053	11	72.8	Mar	DS	345.3
1996	11	17	27.1900005	11	58.24	Apr	DS	222.6666667
1996	13	8	26.75000051	12	72.8	Apr	DS	191.1666667
1996	14	15	28.28000048	14	54.6	Jun	DS	225.5833333
1996	2	18	26.87000051	4	127.4	May	B	40.7
1996	6	14	25.72000053	10	43.68	Feb	DS	122.4
1996	6	23	26.70000051	13	49.14	Apr	DS	72.22222222
1996	5	22	28.88000046	11	74.62	Jun	DS	36.35
1996	4	17	27.1300005	6	54.6	Nov	LL	250
1996	5	20	24.41000056	8	72.8	Feb	LL	203.5625
1996	5	20	24.41000056	8	63.7	Feb	LL	166.8666667
1996	5	20	25.05000055	8	81.9	Mar	LL	219.5555556
1996	13	15	28.36000047	8	81.9	Jun	LL	250.5714286
1996	3	18	29.44000045	8	218.4	Sep	LL	254.9333333
1996	1	18	28.40000047	8	191.1	Oct	LL	153.6666667
1996	1	20	26.12000052	8	191.1	Dec	LL	155.2777778
1996	6	18	27.2200005	8	145.6	Dec	LL	233.6666667
1996	13	14	25.85000053	5	54.6	Feb	LL	208.3333333
1996	13	15	26.75000051	5	50.96	Apr	LL	200
1996	4	5	29.44000045	3	41.86	Sep	LL	133.3333333
1996	4	9	23.65000058	4	21.84	Jan	LL	93.83333333
1996	4	9	24.43000056	4	36.4	Apr	LL	93.8
1996	5	15	28.88000046	4	47.32	Jun	LL	249
1996	3	13	28.25000048	5	21.84	Aug	LL	179.8888889
1996	12	12	29.49000045	4	21.84	Sep	LL	267
1996	11	13	29.13000046	4	21.84	Oct	LL	241.875
1996	5	12	26.12000052	4	40.04	Dec	LL	192.25
1996	3	13	25.01000055	5	72.8	Feb	B	180
1996	6	9	25.61000054	5	58.24	Mar	B	120
1996	6	14	26.70000051	5	56.42	Apr	B	125
1996	2	20	28.85000046	5	60.06	Jun	B	100
1996	5	14	25.63000054	4	45.5	Jan	B	190
1996	6	13	25.72000053	10	49.14	Feb	DS	150
1996	5	11	25.05000055	10	54.6	Mar	DS	166.6666667
1996	1	16	27.59000049	4	80.08	May	LL	100
1996	1	14	28.88000046	4	81.9	Jun	LL	66.66666667
1996	1	16	29.08000046	4	72.8	Aug	LL	90
1996	4	16	23.73000058	5	36.4	Mar	LL	268
1996	12	19	29.02000046	4	40.04	Aug	LL	60.33333333
1996	1	20	24.41000056	4	76.44	Feb	LL	170.5882353
1996	6	18	26.70000051	4	49.14	Apr	LL	165.2307692
1996	5	22	27.59000049	4	50.96	May	LL	145.5882353
1996	5	20	28.88000046	4	72.8	Jun	LL	104.0588235
1996	13	15	25.96000053	11	54.6	Mar	DS	281.8181818
1996	12	17	26.75000051	12	91	Apr	DS	260.6
1996	12	14	27.54000049	6	109.2	May	LL	134.2
1996	14	17	28.28000048	6	127.4	Jun	LL	65.07692308
1996	4	21	23.65000058	5	50.96	Jan	LL	139.9375
1996	6	21	25.61000054	5	54.6	Mar	LL	131.5333333
1996	5	18	26.73000051	5	50.96	Apr	LL	127.5384615
1996	5	22	27.59000049	5	49.14	May	LL	86.17647059
1996	9	19	30.00000044	6	45.35346	Aug	LL	87.25
1996	15	17	30.20000043	5	21.84	Sep	LL	103.4375
1996	12	16	28.30000048	5	36.4	Oct	LL	210.5
1996	10	18	27.0000005	5	21.84	Nov	LL	6.7
1996	4	17	24.97000055	4	43.68	Dec	LL	120.6666667
1996	6	16	27.72000049	5	163.8	May	LL	163.5
1996	4	20	28.85000046	5	72.8	Jun	LL	118
1996	4	15	28.25000048	4	36.4	Aug	LL	256.4
1996	4	14	29.44000045	4	43.68	Sep	LL	133.7777778
1996	11	13	29.13000046	4	21.84	Oct	LL	341.2222222
1996	10	13	27.0000005	4	40.04	Nov	LL	250.7777778
1996	4	13	24.97000055	5	21.84	Dec	LL	257.6666667
1996	5	12	26.12000052	4	36.4	Dec	LL	199
1996	12	22	25.85000053	14	54.6	Feb	DS	102.2352941
1996	13	19	25.96000053	14	54.6	Mar	DS	223.2666667
1996	13	18	26.75000051	13	56.42	Apr	DS	190
1996	12	17	27.54000049	14	69.16	May	DS	96.16666667
1996	12	13	27.54000049	14	54.6	May	DS	113.3636364
1996	3	10	23.73000058	10	40.04	Mar	DS	334.1666667
1996	4	22	28.85000046	10	40.04	Jun	DS	66.41176471
1996	4	21	24.43000056	10	72.8	Apr	DS	92.8
1996	9	19	27.3300005	5	54.6	Apr	LL	222.2857143
1996	10	19	30.50000043	4	20.02	May	LL	106.1875
1996	7	20	28.68000047	5	91	Jun	LL	37.73333333
1996	9	21	30.00000044	4	54.6	Aug	LL	47.6875
1996	2	15	23.73000058	5	101.92	Mar	LL	193.3333333
1996	14	18	28.28000048	5	91	Jun	LL	88.46666667
1996	12	14	26.24000052	13	43.68	Jan	DS	224.3333333
1996	13	14	25.96000053	12	54.6	Mar	DS	225
1996	13	12	26.75000051	13	52.78	Apr	DS	43.77777778
1996	13	18	27.54000049	12	52.78	May	DS	101.9166667
1996	15	14	23.50000058	12	27.3	Jan	DS	242.9
1996	1	11	24.41000056	14	41.86	Feb	DS	442.5
1996	1	13	26.73000051	9	54.6	Apr	DS	183.625
1996	1	15	27.59000049	14	47.32	May	DS	159.3333333
1996	1	19	28.88000046	13	54.6	Jun	DS	84.2
1996	4	15	26.87000051	5	36.4	May	LL	170.0714286
1996	6	16	28.68000047	6	182	Jun	LL	122.7857143
1996	10	16	29.50000045	6	23.66	Oct	LL	170.4285714
1996	11	15	27.55000049	6	45.5	Dec	LL	187.0714286
1996	6	14	25.89000053	10	47.32	Jan	DS	192.5
1996	13	15	25.85000053	11	58.24	Feb	DS	264.0714286
1996	6	14	26.70000051	10	54.6	Apr	DS	210.375
1996	5	19	27.59000049	10	54.6	May	DS	64.4
1996	6	15	25.89000053	5	10.92	Jan	LL	235.5
1996	8	14	26.10000052	5	91	Feb	LL	272.0833333
1996	3	16	23.73000058	5	63.7	Mar	LL	240.7272727
1996	8	12	27.3300005	6	54.6	Apr	LL	190.5714286
1996	3	17	26.87000051	6	54.6	May	LL	123.1333333
1996	3	20	28.85000046	6	54.6	Jun	LL	159.2
1996	8	23	30.00000044	6	54.6	Aug	LL	62.05555556
1996	5	14	28.40000047	4	54.6	Oct	LL	133.9
1996	12	18	26.92000051	5	36.4	Dec	LL	90.91666667
1996	14	16	27.0000005	5	63.7	Dec	LL	116.9230769
1996	5	11	24.41000056	10	50.96	Feb	DS	162.375
1996	6	17	25.61000054	10	52.78	Mar	DS	215.3846154
1996	7	12	26.70000051	10	49.14	Apr	DS	424.875
1996	6	20	27.72000049	10	50.96	May	DS	77.86666667
1996	5	20	28.88000046	12	60.06	Jun	DS	54.625
1996	5	18	25.63000054	5	54.6	Jan	LL	153.2666667
1996	5	20	25.05000055	5	72.8	Mar	LL	157.1875
1996	1	20	26.73000051	5	91	Apr	LL	108.75
1996	1	17	27.59000049	5	91	May	LL	98.6875
1996	5	20	28.88000046	5	72.8	Jun	LL	54.66666667
1996	6	18	29.19000046	5	54.6	Aug	LL	60.33333333
1996	5	15	24.41000056	4	27.3	Feb	LL	394.2
1996	4	16	23.73000058	4	36.4	Mar	LL	290.5
1996	5	15	27.59000049	5	54.6	May	LL	247.3636364
1996	12	14	28.36000047	5	163.8	Jun	LL	4.727272727
1996	4	13	28.25000048	4	36.4	Aug	LL	285.6666667
1996	4	15	29.44000045	5	21.84	Sep	LL	177.0909091
1996	10	15	29.50000045	4	21.84	Oct	LL	241
1996	9	14	27.0000005	4	21.84	Nov	LL	155.7272727
1996	4	18	24.97000055	4	36.4	Dec	LL	171
1996	5	15	25.63000054	12	36.4	Jan	DS	191.3
1996	6	22	25.72000053	12	58.24	Feb	DS	117.6842105
1996	9	22	30.50000043	4	45.5	May	LL	119.1764706
1996	4	18	28.25000048	4	52.78	Aug	LL	79.33333333
1996	12	14	26.92000051	4	36.4	Dec	LL	73.83333333
1996	14	13	27.0000005	4	36.4	Dec	LL	127.3
1996	6	18	25.72000053	4	58.24	Feb	LL	169.2
1996	1	23	26.73000051	4	103.74	Apr	LL	82.44444444
1996	6	21	27.72000049	4	76.44	May	LL	95.22222222
1996	5	22	28.88000046	4	72.8	Jun	LL	57.38888889
1996	6	20	29.19000046	4	47.32	Aug	LL	44.625
1996	6	22	28.61000047	4	56.42	Oct	LL	133.4705882
1996	6	21	27.88000049	4	56.42	Nov	LL	171.4
1996	15	21	27.0000005	4	56.42	Dec	LL	146.0666667
1996	4	14	23.65000058	10	21.84	Jan	DS	231
1996	13	15	25.85000053	12	54.6	Feb	DS	250.9090909
1996	3	20	28.85000046	12	41.86	Jun	DS	73.13333333
1996	5	13	25.63000054	4	38.22	Jan	LL	282.375
1996	6	12	25.72000053	4	50.96	Feb	LL	283.5
1996	9	22	28.00000048	5	72.8	Jun	LL	80.17647059
1996	11	22	29.76000044	5	54.6	Aug	LL	78.94736842
1996	12	12	26.24000052	10	47.32	Jan	DS	351.2222222
1996	6	15	25.72000053	14	49.14	Feb	DS	200.8461538
1996	7	12	25.61000054	11	47.32	Mar	DS	317.75
1996	13	17	28.36000047	14	58.24	Jun	DS	164.5625
1996	3	16	23.65000058	4	72.8	Jan	LL	298
1996	3	12	25.01000055	4	76.44	Feb	LL	164.4
1996	5	13	25.05000055	4	76.44	Mar	LL	200
1996	1	14	26.73000051	4	81.9	Apr	LL	157.1
1996	4	15	26.87000051	4	54.6	May	LL	190
1996	7	14	28.68000047	4	72.8	Jun	LL	148.5
1996	8	14	30.00000044	4	49.14	Aug	LL	124.875
1996	3	15	29.44000045	4	163.8	Sep	LL	144.4444444
1996	6	18	25.89000053	14	50.96	Jan	DS	128.1875
1996	13	16	25.96000053	13	52.78	Mar	DS	134.1428571
1996	5	18	26.73000051	14	52.78	Apr	DS	121.3333333
1996	10	20	30.50000043	13	47.32	May	DS	89.06666667
1996	8	16	28.00000048	14	40.04	Jun	DS	193.9285714
1996	6	15	25.61000054	10	54.6	Mar	DS	145.2857143
1996	4	18	24.43000056	10	36.4	Apr	DS	42.4
1996	15	17	26.46000052	10	47.32	May	DS	88.8
1996	4	17	28.85000046	10	36.4	Jun	DS	77.13333333
1996	11	14	26.70000051	14	20.02	Jan	DS	331.7272727
1996	6	13	25.61000054	14	58.24	Mar	DS	388.2222222
1996	9	13	27.3300005	15	63.7	Apr	DS	250.25
1996	3	5	26.87000051	14	58.24	May	DS	224
1996	12	15	27.54000049	14	69.16	May	DS	225
1996	12	15	28.36000047	14	63.7	Jun	DS	242.2727273
1996	6	15	25.89000053	10	54.6	Jan	DS	233.2727273
1996	6	15	25.72000053	10	54.6	Feb	DS	166.6666667
1996	11	22	26.70000051	11	45.5	Jan	DS	103.1666667
1996	13	22	25.85000053	10	36.4	Feb	DS	209.2352941
1996	4	22	23.73000058	10	36.4	Mar	DS	134.2222222
1996	12	24	28.36000047	10	45.5	Jun	DS	58.85
1996	4	11	23.65000058	11	81.9	Jan	DS	324.125
1996	6	16	25.72000053	13	54.6	Feb	DS	234
1996	6	12	25.61000054	13	54.6	Mar	DS	243.625
1996	6	18	26.70000051	11	72.8	Apr	DS	87.28571429
1996	5	22	27.59000049	12	63.7	May	DS	70.58823529
1996	6	18	28.68000047	11	54.6	Jun	DS	165.8461538
1996	5	8	25.63000054	13	45.5	Jan	DS	242.3333333
1996	6	14	25.61000054	12	49.14	Mar	DS	252.9
1996	4	14	26.87000051	13	54.6	May	DS	129.8333333
1996	14	20	28.28000048	10	36.4	Jun	DS	189.0666667
1996	4	16	25.01000055	10	36.4	Feb	DS	166.6666667
1996	5	10	26.73000051	10	36.4	Apr	DS	257.1428571
1996	4	15	26.87000051	10	40.04	May	DS	114.5
1996	5	17	28.88000046	10	40.04	Jun	DS	35.0625
1996	6	14	25.89000053	5	72.8	Jan	LL	233.4285714
1996	6	17	25.61000054	5	58.24	Mar	LL	181.7142857
1996	8	16	27.3300005	5	80.08	Apr	LL	311.2727273
1996	2	19	26.87000051	5	105.56	May	LL	167.9285714
1996	8	16	28.00000048	5	72.8	Jun	LL	165.1428571
1996	8	18	30.00000044	5	45.5	Aug	LL	94.06666667
1996	6	14	25.89000053	14	67.34	Jan	DS	248.4166667
1996	13	16	25.85000053	11	58.24	Feb	DS	294
1996	13	14	26.75000051	14	67.34	Apr	DS	250.1428571
1996	13	18	27.54000049	15	50.96	May	DS	131.6363636
1996	13	20	28.36000047	13	72.8	Jun	DS	99.55555556
1996	6	16	25.72000053	10	65.52	Feb	DS	124.5
1996	6	16	25.61000054	12	65.52	Mar	DS	287
1996	6	15	26.70000051	12	65.52	Apr	DS	176.1
1996	6	14	26.70000051	12	54.6	Apr	DS	229
1996	1	20	28.88000046	12	65.52	Jun	DS	67.13333333
1996	6	10	25.89000053	10	47.32	Jan	DS	266.6666667
1996	13	15	25.85000053	9	52.78	Feb	DS	266.6666667
1996	6	12	25.61000054	10	47.32	Mar	DS	118.1818182
1996	12	16	28.36000047	9	60.06	Jun	DS	50.28571429
1996	5	18	25.63000054	8	52.78	Jan	DS	98.28571429
1996	6	19	27.72000049	9	45.5	May	DS	67.93333333
1996	6	19	25.72000053	13	41.86	Feb	DS	185.3076923
1996	6	17	25.72000053	13	54.6	Feb	DS	291
1996	6	16	25.61000054	15	54.6	Mar	DS	201.1666667
1996	4	22	28.85000046	15	69.16	Jun	DS	95.58823529
1996	5	15	24.41000056	10	52.78	Feb	DS	159.1538462
1996	7	16	25.61000054	10	54.6	Mar	DS	234.9285714
1996	13	13	25.96000053	10	52.78	Mar	DS	264.75
1996	1	17	27.59000049	10	76.44	May	DS	94.53333333
1996	12	16	27.54000049	10	54.6	May	DS	91.1
1996	15	17	28.28000048	12	36.4	Jun	DS	149.8461538
1996	8	15	24.67000056	10	54.6	Jan	DS	266.4
1996	4	13	25.01000055	10	36.4	Feb	DS	246.7777778
1996	5	13	26.73000051	10	45.5	Apr	DS	247.4444444
1996	5	16	25.63000054	13	58.24	Jan	DS	174.5
1996	6	16	25.72000053	13	56.42	Feb	DS	259.8571429
1996	13	14	25.96000053	13	81.9	Mar	DS	250.9
1996	6	17	26.70000051	12	56.42	Apr	DS	137.4615385
1996	5	19	27.59000049	13	58.24	May	DS	76.875
1996	14	16	28.28000048	13	49.14	Jun	DS	72.71428571
1996	5	17	26.73000051	12	36.4	Apr	DS	163.6363636
1996	5	15	27.59000049	13	40.04	May	DS	173.4166667
1996	15	19	23.50000058	8	36.4	Jan	DS	116.3571429
1996	15	14	24.98000055	9	45.5	Feb	DS	155.75
1996	4	13	23.73000058	9	36.4	Mar	DS	202.5
1996	12	18	26.24000052	7	36.4	Jan	DS	164.5
1996	4	17	23.73000058	14	36.4	Mar	DS	160
1996	5	21	27.59000049	10	41.86	May	DS	40.33333333
1996	4	12	23.65000058	10	36.4	Jan	DS	199.125
1996	6	13	25.61000054	10	69.16	Mar	DS	171.6666667
1996	5	15	26.73000051	6	40.04	Apr	DS	118.7272727
1996	12	11	26.24000052	10	47.32	Jan	DS	257.1428571
1996	6	18	25.72000053	11	47.32	Feb	DS	218.1818182
1996	6	12	25.61000054	11	47.32	Mar	DS	154.5454545
1996	12	16	26.75000051	12	47.32	Apr	DS	36.90909091
1996	5	19	28.88000046	13	47.32	Jun	DS	84.07142857
1996	6	18	25.89000053	9	58.24	Jan	DS	288.7
1996	7	14	25.72000053	12	54.6	Feb	DS	312.4545455
1996	6	22	28.68000047	10	50.96	Jun	DS	68.88888889
1996	6	15	25.72000053	12	34.58	Feb	DS	268
1996	5	17	25.05000055	12	54.6	Mar	DS	243.6
1996	5	12	26.73000051	12	72.8	Apr	DS	234
1996	4	17	26.87000051	12	40.04	May	DS	318.0833333
1996	8	15	28.00000048	12	54.6	Jun	DS	65.5
1996	4	17	23.73000058	5	40.04	Mar	LL	244.2857143
1996	12	15	27.54000049	5	52.78	May	LL	145.4166667
1996	3	22	28.85000046	5	50.96	Jun	LL	67.11111111
1996	3	15	24.97000055	5	50.96	Dec	LL	143.9230769
1996	5	11	25.63000054	4	58.24	Jan	LL	318.1666667
1996	6	22	25.72000053	4	58.24	Feb	LL	164.1666667
1996	5	16	25.05000055	5	74.62	Mar	LL	264.2307692
1996	6	20	28.68000047	5	76.44	Jun	LL	79.93333333
1996	3	18	28.25000048	5	94.64	Aug	LL	102.4666667
1996	6	14	28.61000047	5	18.2	Oct	LL	68.2
1996	6	12	27.88000049	5	58.24	Nov	LL	153.5
1996	3	18	24.97000055	5	58.24	Dec	LL	154.75
1996	7	13	25.72000053	5	54.6	Feb	LL	464
1996	6	15	25.61000054	5	56.42	Mar	LL	351.1
1996	6	19	25.61000054	5	54.6	Mar	LL	212.0769231
1996	6	14	26.70000051	5	40.04	Apr	LL	147.5833333
1996	11	17	28.34000047	5	41.86	May	LL	118.1538462
1996	6	12	28.68000047	5	36.4	Jun	LL	108.3333333
1996	6	13	29.19000046	5	20.02	Aug	LL	118.7142857
1996	6	15	27.88000049	5	21.84	Nov	LL	138.7777778
1996	11	16	27.55000049	5	58.24	Dec	LL	98.30769231
1996	12	16	26.24000052	12	50.96	Jan	DS	118.7
1996	6	15	25.72000053	11	49.14	Feb	DS	127.8571429
1996	6	17	25.61000054	11	76.44	Mar	DS	143.5625
1996	6	8	26.70000051	11	49.14	Apr	DS	233.8333333
1996	4	13	26.87000051	11	41.86	May	DS	205.8571429
1996	6	20	28.68000047	14	58.24	Jun	DS	56.8
1996	6	21	25.72000053	4	58.24	Feb	LL	166.2666667
1996	6	17	25.61000054	5	54.6	Mar	LL	121.4285714
1996	1	20	26.73000051	5	81.9	Apr	LL	131.125
1996	6	20	28.68000047	5	65.52	Jun	LL	63.2
1996	6	20	29.19000046	5	54.6	Aug	LL	45.06666667
1996	12	16	26.24000052	12	47.32	Jan	DS	198
1996	4	8	23.73000058	10	40.04	Mar	DS	355.8
1996	9	8	27.3300005	10	45.5	Apr	DS	203.6
1996	12	17	27.54000049	10	36.4	May	DS	125.0769231
1996	9	15	26.10000052	6	45.5	Feb	LL	337.2
1996	9	15	24.00000057	5	50.96	Mar	LL	280.6923077
1996	8	17	27.3300005	6	45.5	Apr	LL	373.2
1996	1	21	27.59000049	6	63.7	May	LL	201.4
1996	9	14	30.50000043	6	36.4	May	LL	24.18181818
1996	15	20	28.28000048	6	29.12	Jun	LL	150
1996	4	19	23.73000058	6	47.32	Mar	DS	174.2666667
1996	6	19	26.70000051	4	91	Apr	B	157.1428571
1996	8	20	28.00000048	11	91	Jun	DS	75
1996	4	13	23.65000058	4	45.5	Jan	LL	345.7777778
1996	4	12	23.73000058	5	40.04	Mar	LL	325.2222222
1996	4	12	24.43000056	4	40.04	Apr	LL	227.8
1996	3	11	26.87000051	4	54.6	May	LL	214.1666667
1996	4	14	26.87000051	4	36.4	May	LL	250
1996	14	13	28.28000048	4	182	Jun	LL	305.8888889
1996	8	18	30.00000044	5	47.32	Aug	LL	169.2
1996	11	5	29.13000046	5	21.84	Oct	LL	324.3333333
1996	5	9	26.12000052	4	21.84	Dec	LL	212.3333333
1996	4	20	25.01000055	6	69.16	Feb	LL	196.3333333
1996	13	19	25.96000053	6	54.6	Mar	LL	187.6
1996	13	16	26.75000051	5	69.16	Apr	LL	120.1
1996	13	14	27.54000049	5	69.16	May	LL	113.7
1996	1	17	28.88000046	5	69.16	Jun	LL	42.1875
1996	5	18	29.08000046	5	36.4	Aug	LL	63.86666667
1996	6	17	25.72000053	10	52.78	Feb	DS	269.5
1996	5	14	25.05000055	10	36.4	Mar	DS	283.9
1996	14	17	27.3300005	10	36.4	Apr	DS	220.1
1996	5	15	27.59000049	10	58.24	May	DS	97.33333333
1996	4	18	25.01000055	4	91	Feb	LL	142.8571429
1996	12	9	25.85000053	4	23.66	Feb	LL	66.6
1996	5	18	27.59000049	10	47.32	May	DS	88.35714286
1996	4	20	28.85000046	10	69.16	Jun	DS	50.2
1996	5	14	25.63000054	5	36.4	Jan	LL	258.8181818
1996	4	12	24.43000056	5	21.84	Apr	LL	271.75
1996	5	15	27.59000049	4	36.4	May	LL	157.5555556
1996	12	14	28.36000047	4	58.24	Jun	LL	167.8
1996	11	13	29.76000044	4	54.6	Aug	LL	213
1996	10	14	30.00000044	4	21.84	Sep	LL	223.3
1996	5	20	25.05000055	4	60.06	Mar	LL	133.3333333
1996	6	14	26.70000051	4	54.6	Apr	LL	221.3636364
1996	6	18	26.70000051	4	65.52	Apr	LL	120
1996	6	18	27.72000049	4	56.42	May	LL	86.66666667
1996	5	15	28.88000046	4	56.42	Jun	LL	96.42857143
1996	6	16	25.72000053	4	72.8	Feb	LL	166.6666667
1996	6	18	27.72000049	4	50.96	May	LL	100
1996	6	18	28.68000047	4	81.9	Jun	LL	61.53846154
1996	4	17	28.25000048	4	218.4	Aug	LL	42.30769231
1996	8	14	29.50000045	4	91	Oct	LL	66.66666667
1996	12	19	26.92000051	4	30.94	Dec	LL	100
1996	5	20	24.41000056	5	65.52	Feb	LL	125
1996	6	18	25.61000054	5	58.24	Mar	LL	178.5714286
1996	5	22	27.59000049	5	76.44	May	LL	117.6470588
1996	5	20	28.88000046	5	254.8	Jun	LL	112.5
1996	4	18	28.25000048	5	254.8	Aug	LL	66.66666667
1996	6	17	29.18000046	4	43.68	Sep	LL	156.25
1996	11	14	28.07000048	4	72.8	Nov	LL	120
1996	12	20	26.92000051	4	58.24	Dec	LL	156.25
1996	2	20	23.73000058	4	105.56	Mar	B	13.33333333
1996	2	16	24.43000056	4	105.56	Apr	B	16.66666667
1996	2	19	26.87000051	4	101.92	May	B	19.6
1996	2	23	28.25000048	4	105.56	Aug	B	10
1996	2	18	29.44000045	4	101.92	Sep	B	13.33333333
1996	6	13	28.61000047	4	105.56	Oct	B	16.66666667
1996	3	15	24.97000055	4	105.56	Dec	B	14.5
1996	3	14	23.65000058	3	63.7	Jan	B	133.3333333
1996	2	15	23.73000058	3	61.88	Mar	B	33.33333333
1996	8	18	27.3300005	3	63.7	Apr	B	20.83333333
1996	9	8	27.3300005	3	58.24	Apr	B	30
1996	2	18	26.87000051	3	69.16	May	B	30.76923077
1996	2	7	28.25000048	3	136.5	Aug	B	16.66666667
1996	8	16	30.00000044	3	61.88	Aug	B	20.83333333
1996	2	15	29.44000045	3	58.24	Sep	B	25
1996	2	15	24.97000055	3	45.5	Dec	B	25
1996	5	11	26.12000052	3	81.9	Dec	B	5.555555556
1996	4	11	26.87000051	4	36.4	May	LL	125
1996	2	17	28.85000046	4	63.7	Jun	LL	69.23076923
1996	6	19	29.18000046	4	36.4	Sep	LL	121.8666667
1996	6	14	28.61000047	4	50.96	Oct	LL	139.3333333
1996	3	15	24.97000055	4	45.5	Dec	LL	102.8461538
1996	12	15	25.85000053	10	50.96	Feb	DS	300
1996	11	12	26.32000052	10	36.4	Mar	DS	216.6666667
1996	9	14	30.50000043	12	36.4	May	DS	120
1996	13	17	27.54000049	10	47.32	May	DS	153.8461538
1996	1	15	25.63000054	4	76.44	Jan	LL	217.3076923
1996	1	19	27.59000049	5	54.6	May	B	79.25
1996	1	20	27.59000049	5	112.84	May	B	88.64705882
1996	7	21	28.68000047	5	161.98	Jun	B	116
1996	2	21	28.25000048	5	54.6	Aug	B	83.66666667
1996	12	20	28.30000048	5	36.4	Oct	LL	119.8235294
1996	4	14	25.01000055	4	27.3	Feb	LL	433.5555556
1996	2	23	28.25000048	4	76.44	Aug	LL	71.76190476
1996	10	12	27.0000005	5	21.84	Nov	LL	225.2222222
1996	4	10	24.97000055	5	25.48	Dec	LL	302.1111111
1996	1	13	24.41000056	5	91	Feb	LL	317.6363636
1996	1	16	26.73000051	5	91	Apr	LL	210.5
1996	12	14	27.54000049	5	36.4	May	LL	120
1996	13	18	27.54000049	5	50.96	May	LL	200
1996	6	15	28.68000047	4	54.6	Jun	LL	108.3333333
1996	15	15	24.98000055	10	47.32	Feb	DS	154.0769231
1996	5	11	25.05000055	10	76.44	Mar	DS	299.6666667
1996	6	19	27.72000049	10	91	May	DS	70.53333333
1996	11	14	28.34000047	10	54.6	May	DS	49.91666667
1996	2	16	23.73000058	5	91	Mar	LL	110
1996	2	16	26.87000051	5	60.06	May	LL	200
1996	2	15	28.85000046	5	182	Jun	LL	135
1996	2	14	28.25000048	5	218.4	Aug	LL	117
1996	4	16	29.44000045	5	54.6	Sep	LL	172.7272727
1996	3	20	28.25000048	4	72.8	Aug	LL	82.26666667
1996	5	18	29.73000044	4	50.96	Sep	LL	91.35714286
1996	12	17	28.30000048	4	54.6	Oct	LL	79.41666667
1996	4	14	24.97000055	4	63.7	Dec	LL	108.8333333
1996	6	18	27.2200005	4	50.96	Dec	LL	88.53333333
1996	5	16	29.08000046	6	54.6	Aug	LL	123.4285714
1996	3	15	24.43000056	9	54.6	Apr	DS	38
1996	2	14	26.87000051	9	18.2	May	DS	149.5833333
1996	2	13	28.85000046	9	21.84	Jun	DS	75
1996	4	14	25.01000055	4	47.32	Feb	LL	60
1996	5	16	25.05000055	4	54.6	Mar	LL	110.3333333
1996	3	18	24.43000056	4	69.16	Apr	LL	76
1996	3	19	28.25000048	4	54.6	Aug	LL	46.35714286
1996	3	19	29.44000045	4	72.8	Sep	LL	113.8571429
1996	6	15	27.2200005	4	41.86	Dec	LL	74.64285714
1996	7	18	27.2200005	4	45.5	Dec	LL	82
1996	4	17	23.65000058	5	72.8	Jan	LL	105.6875
1996	5	22	24.41000056	5	72.8	Feb	LL	109.3888889
1996	4	16	23.73000058	5	72.8	Mar	LL	123.4285714
1996	5	18	25.05000055	5	72.8	Mar	LL	149.5
1996	5	18	26.73000051	5	72.8	Apr	LL	84.71428571
1996	5	16	27.59000049	5	81.9	May	LL	86.07142857
1996	5	18	28.88000046	5	63.7	Jun	LL	88.35714286
1996	1	17	29.73000044	5	163.8	Sep	LL	102.7857143
1996	3	18	28.24000048	5	163.8	Oct	LL	111.6666667
1996	7	17	28.61000047	5	145.6	Oct	LL	106
1996	6	17	27.88000049	5	45.5	Nov	LL	153.3846154
1996	4	20	25.01000055	10	14.56	Feb	DS	140
1996	8	16	24.00000057	10	21.84	Mar	DS	115.3846154
1996	11	18	27.1900005	10	25.48	Apr	DS	212.5
1996	5	15	27.59000049	10	43.68	May	DS	195.9230769
1996	9	20	30.50000043	10	25.48	May	DS	220
1996	14	14	28.28000048	12	23.66	Jun	DS	250
1996	4	23	23.65000058	15	14.56	Jan	DS	100
1996	4	20	25.01000055	15	14.56	Feb	DS	140
1996	8	15	24.00000057	10	21.84	Mar	DS	123.0769231
1996	9	11	27.3300005	10	21.84	Apr	DS	333.3333333
1996	9	12	27.3300005	10	21.84	Apr	DS	257.1428571
1996	9	18	30.50000043	10	21.84	May	DS	253.8461538
1996	9	17	30.50000043	10	40.04	May	DS	251.6153846
1996	14	18	28.28000048	12	23.66	Jun	DS	300
1996	11	16	28.34000047	4	36.4	May	LL	171.0833333
1996	11	15	26.19000052	5	27.3	Feb	LL	270.1818182
1996	10	15	24.00000057	6	10.92	Mar	LL	192.4
1996	5	19	27.59000049	6	58.24	May	LL	182.8
1996	7	19	27.72000049	6	49.14	May	LL	85.06666667
1996	5	15	25.63000054	4	54.6	Jan	LL	187.5
1996	6	13	25.72000053	4	91	Feb	LL	187.5
1996	6	13	25.61000054	4	58.24	Mar	LL	150
1996	5	6	27.59000049	4	63.7	May	LL	100
1996	1	8	28.88000046	4	182	Jun	LL	160
1996	13	15	26.75000051	11	50.96	Apr	DS	189.1666667
1996	1	18	27.59000049	12	78.26	May	DS	136.5384615
1996	1	17	28.88000046	11	54.6	Jun	DS	7.153846154
1996	4	17	23.65000058	4	65.52	Jan	LL	55.53846154
1996	11	17	26.70000051	4	18.2	Jan	LL	237.7
1996	6	14	25.72000053	4	47.32	Feb	LL	114.1818182
1996	11	14	26.19000052	4	20.02	Feb	LL	238.0909091
1996	7	16	25.61000054	4	69.16	Mar	LL	117.6428571
1996	7	17	26.70000051	4	54.6	Apr	LL	103.1428571
1996	13	8	26.75000051	4	100.1	Apr	LL	388.25
1996	2	18	26.87000051	4	72.8	May	LL	60.90909091
1996	6	15	27.72000049	4	254.8	May	LL	60.33333333
1996	10	17	30.50000043	5	72.8	May	LL	99.06666667
1996	4	17	28.25000048	4	72.8	Aug	LL	168
1996	4	19	29.44000045	4	72.8	Sep	LL	146.5
1996	4	16	24.97000055	4	54.6	Dec	LL	200
1996	12	17	26.92000051	4	36.4	Dec	LL	129.3076923
1996	8	20	28.00000048	4	45.5	Jun	LL	121.3333333
1996	15	16	23.50000058	5	109.2	Jan	LL	99.28571429
1996	12	14	25.85000053	4	58.24	Feb	LL	254.5454545
1996	6	16	25.61000054	6	58.24	Mar	LL	200
1996	13	15	25.96000053	4	60.06	Mar	LL	120
1996	14	15	27.3300005	5	91	Apr	LL	100
1996	14	14	26.46000052	4	81.9	May	LL	90
1996	5	20	28.88000046	3	54.6	Jun	LL	118.75
1996	8	16	28.00000048	4	54.6	Jun	LL	115.3846154
1996	6	23	29.19000046	5	40.04	Aug	LL	101.7647059
1996	2	18	29.44000045	5	218.4	Sep	LL	86.2
1996	6	16	28.61000047	5	54.6	Oct	LL	214.4615385
1996	6	14	27.88000049	4	58.24	Nov	LL	190
1996	4	12	26.87000051	5	72.8	May	LL	123.4444444
1996	5	11	27.59000049	5	91	May	LL	100.8571429
1996	1	13	28.88000046	5	76.44	Jun	LL	234.1666667
1996	10	7	27.2500005	5	40.04	Dec	LL	105.5
1996	9	9	24.00000057	5	58.24	Mar	LL	125
1996	1	19	28.88000046	4	65.52	Jun	LL	38.46153846
1996	10	11	29.50000045	4	29.12	Oct	LL	81.25
1996	6	9	25.72000053	4	72.8	Feb	LL	172.75
1996	6	13	25.72000053	4	69.16	Feb	LL	169.8888889
1996	6	12	25.61000054	4	81.9	Mar	LL	165.375
1996	6	17	26.70000051	4	63.7	Apr	LL	83.84615385
1996	1	18	27.59000049	4	100.1	May	LL	61.53846154
1996	1	16	28.88000046	4	105.56	Jun	LL	82.92307692
1996	6	13	29.19000046	4	138.32	Aug	LL	63.44444444
1996	5	18	24.41000056	9	54.6	Feb	DS	172.1666667
1996	6	11	25.61000054	9	49.14	Mar	DS	215
1996	12	11	27.54000049	9	49.14	May	DS	123.75
1996	1	14	24.41000056	8	54.6	Feb	DS	194.4
1996	13	9	25.96000053	10	47.32	Mar	DS	234.6
1996	11	11	28.34000047	10	54.6	May	DS	188
1996	13	14	27.54000049	10	47.32	May	DS	108.2
1996	13	13	25.96000053	11	47.32	Mar	DS	187.5
1996	6	15	28.68000047	10	65.52	Jun	DS	83.33333333
1996	11	14	28.51000047	8	45.5	Jun	DS	66.66666667
1996	6	10	25.72000053	6	50.96	Feb	B	62.5
1996	6	11	25.61000054	6	47.32	Mar	B	42.85714286
1996	6	10	26.70000051	6	54.6	Apr	B	75
1996	5	14	28.88000046	6	45.5	Jun	B	10
1996	5	11	28.88000046	6	40.04	Jun	B	125
1996	5	10	25.63000054	3	109.2	Jan	B	77.77777778
1996	6	16	25.61000054	3	120.12	Mar	B	83.33333333
1996	6	15	26.70000051	3	127.4	Apr	B	100
1996	1	11	27.59000049	3	54.6	May	B	55.71428571
1996	5	14	28.88000046	3	91	Jun	B	77.77777778
1996	5	18	29.08000046	3	81.9	Aug	B	45.45454545
1996	5	15	29.73000044	4	81.9	Sep	B	41.66666667
1996	5	10	28.40000047	4	127.4	Oct	B	16.25
1996	3	14	27.1300005	4	109.2	Nov	B	50
1996	1	17	26.12000052	4	163.8	Dec	B	30
1996	5	13	25.63000054	8	54.6	Jan	DS	352
1996	8	19	30.50000043	9	109.2	May	DS	63.53333333
1996	6	15	25.72000053	13	63.7	Feb	DS	92.5
1996	7	12	25.61000054	11	69.16	Mar	DS	226.875
1996	4	13	26.87000051	5	50.96	May	LL	84.75
1996	6	16	25.72000053	5	50.96	Feb	LL	260.4
1996	5	17	25.05000055	5	45.5	Mar	LL	182.1538462
1996	5	20	25.05000055	5	45.5	Mar	LL	121.0666667
1996	6	14	26.70000051	5	52.78	Apr	LL	152
1996	4	15	26.87000051	5	45.5	May	LL	117.7142857
1996	15	20	28.28000048	5	40.04	Jun	LL	125.4
1996	6	16	28.61000047	5	49.14	Oct	LL	175.7692308
1996	6	18	27.88000049	5	50.96	Nov	LL	159.4
1996	6	16	27.2200005	5	49.14	Dec	LL	178.8333333
1996	5	13	25.63000054	5	45.5	Jan	LL	106
1996	6	22	25.89000053	4	91	Jan	LL	83.33333333
1996	3	15	29.44000045	5	182	Sep	LL	291.6666667
1996	4	18	24.97000055	5	236.6	Dec	LL	291.6666667
1996	5	13	25.63000054	5	45.5	Jan	LL	91.25
1996	5	16	24.41000056	5	72.8	Feb	LL	41.91666667
1996	7	14	25.61000054	4	54.6	Mar	LL	52.5
1996	2	19	24.43000056	4	109.2	Apr	LL	54.93333333
1996	4	14	28.24000048	5	182	Oct	LL	190
1996	4	15	24.97000055	5	236.6	Dec	LL	375
1996	4	15	24.97000055	5	218.4	Dec	LL	166.6666667
1996	10	13	24.67000056	4	54.6	Jan	LL	75
1996	9	9	24.00000057	6	43.68	Mar	LL	50
1996	10	15	28.00000048	4	45.5	Jun	LL	4.166666667
1996	12	14	28.36000047	4	43.68	Jun	LL	17
1996	3	18	25.01000055	11	54.6	Feb	DS	253.9166667
1996	6	14	26.70000051	4	36.4	Apr	B	179.9166667
1996	6	18	28.68000047	5	63.7	Jun	LL	138.5714286
1996	3	10	25.01000055	8	40.04	Feb	LL	48.83333333
1996	8	17	24.67000056	3	101.92	Jan	B	15.38461538
1996	2	20	25.01000055	3	105.56	Feb	B	6.25
1996	2	22	23.73000058	3	105.56	Mar	B	5.555555556
1996	2	22	26.87000051	3	105.56	May	B	14.70588235
1996	2	22	28.85000046	3	105.56	Jun	B	11.76470588
1996	8	22	30.00000044	3	65.52	Sep	B	35.29411765
1996	2	19	28.24000048	3	105.56	Oct	B	16.66666667
1996	2	22	27.1300005	3	101.92	Nov	B	17.64705882
1996	8	15	27.2500005	3	96.46	Dec	B	21.42857143
1996	14	20	27.0000005	3	114.66	Dec	B	17.64705882
1996	5	18	25.63000054	4	91	Jan	B	125
1996	1	10	25.05000055	4	91	Mar	B	114.2857143
1996	1	15	26.73000051	4	109.2	Apr	B	50
1996	2	18	26.87000051	4	109.2	May	B	20
1996	1	18	28.88000046	4	91	Jun	B	44
1996	1	19	29.08000046	4	91	Aug	B	66.66666667
1996	6	15	29.18000046	4	54.6	Sep	B	107.6923077
1996	5	18	28.40000047	4	145.6	Oct	B	19.23076923
1996	5	19	27.3500005	4	91	Nov	B	15.38461538
1996	6	18	27.2200005	4	163.8	Dec	B	100
1996	4	12	25.01000055	4	36.4	Feb	LL	258.5555556
1996	5	15	27.59000049	4	27.3	May	LL	181.3333333
1996	4	12	28.85000046	4	27.3	Jun	LL	154.8888889
1996	9	12	30.00000044	4	36.4	Aug	LL	213.2222222
1996	11	14	28.07000048	4	21.84	Nov	LL	123.5
1996	4	12	24.97000055	4	21.84	Dec	LL	133.625
1996	5	11	24.41000056	12	49.14	Feb	DS	250.5
1996	13	16	25.96000053	12	52.78	Mar	DS	366.8
1996	13	10	26.75000051	13	47.32	Apr	DS	335.4285714
1996	9	12	28.00000048	12	36.4	Jun	DS	237.125
1996	6	22	27.88000049	5	41.86	Nov	LL	55.55555556
1996	7	15	27.2200005	5	145.6	Dec	LL	136.3636364
1996	7	15	27.2200005	5	145.6	Dec	LL	128.5714286
1996	4	13	23.65000058	4	50.96	Jan	LL	291.6666667
1996	4	15	25.01000055	4	58.24	Feb	LL	229.8333333
1996	4	14	23.73000058	4	72.8	Mar	LL	209.6
1996	4	14	24.43000056	4	58.24	Apr	LL	200
1996	4	16	26.87000051	4	72.8	May	LL	166.6666667
1996	4	17	28.85000046	4	72.8	Jun	LL	153.8461538
1996	5	18	29.08000046	4	69.16	Aug	LL	123.0769231
1996	12	14	29.49000045	4	36.4	Sep	LL	250
1996	12	15	28.30000048	3	36.4	Oct	LL	156
1996	12	14	27.60000049	3	40.04	Nov	LL	170
1996	3	15	24.97000055	4	72.8	Dec	B	180
1996	4	13	23.73000058	4	54.6	Mar	B	115.3333333
1996	11	17	28.34000047	5	70.98	May	LL	200
1996	10	17	28.00000048	4	65.52	Jun	LL	75.91666667
1996	9	16	30.00000044	5	47.32	Aug	LL	75.45454545
1996	6	9	25.89000053	4	50.96	Jan	LL	252.1428571
1996	5	11	24.41000056	4	61.88	Feb	LL	125
1996	4	14	24.43000056	5	61.88	Apr	LL	150
1996	4	16	28.25000048	5	200.2	Aug	LL	125
1996	4	15	29.44000045	4	254.8	Sep	LL	75
1996	11	15	27.55000049	4	41.86	Dec	LL	93.3
1996	11	19	26.70000051	11	40.04	Jan	DS	244.6
1996	5	20	28.88000046	12	65.52	Jun	DS	200.6666667
1996	12	12	26.24000052	9	45.5	Jan	DS	351.75
1996	11	20	26.19000052	11	50.96	Feb	DS	238.0625
1996	6	14	26.70000051	10	54.6	Apr	DS	311
1996	11	20	27.1900005	12	50.96	Apr	DS	132.2941176
1996	11	21	28.34000047	12	52.78	May	DS	123.3125
1996	5	20	25.05000055	5	47.32	Mar	LL	66.66666667
1996	11	19	28.34000047	11	47.32	May	DS	100
1996	11	18	29.76000044	4	41.86	Aug	LL	53.33333333
1996	11	18	29.76000044	4	47.32	Aug	LL	33.33333333
1996	11	19	29.71000044	4	41.86	Sep	LL	66.66666667
1996	5	20	25.05000055	3	47.32	Mar	LL	66.66666667
1996	11	18	27.1900005	4	47.32	Apr	LL	66.66666667
1996	11	19	28.34000047	8	47.32	May	DS	33.33333333
1996	11	19	28.34000047	10	47.32	May	DS	66.66666667
1996	11	18	29.76000044	4	41.86	Aug	LL	66.66666667
1996	11	18	27.1900005	11	47.32	Apr	DS	80
1996	11	19	28.51000047	4	47.32	Jun	LL	66.66666667
1996	11	20	29.76000044	4	47.32	Aug	LL	66.66666667
1996	11	15	27.55000049	4	40.04	Dec	LL	133.3333333
1996	11	18	26.32000052	4	47.32	Mar	LL	66.66666667
1996	11	20	27.1900005	5	47.32	Apr	LL	80
1996	11	17	28.51000047	11	47.32	Jun	DS	66.66666667
1996	11	18	29.76000044	4	41.86	Aug	LL	53.33333333
1996	11	18	29.76000044	4	41.86	Aug	LL	33.33333333
1996	5	13	25.05000055	5	47.32	Mar	LL	100
1996	11	17	28.34000047	5	47.32	May	LL	66.66666667
1996	11	18	29.76000044	5	41.86	Aug	LL	66.66666667
[truncated: 44,543 more rows]
