# Supplementary material for: Factors affecting the relative abundance in an overfished stock: red grouper (Epinephelus morio) in the Southeastern Gulf of Mexico
Source: PeerJ. 2023 Nov 20;11:e16490. doi: 10.7717/peerj.16490 (PMC10666610; doi:10.7717/peerj.16490)
Supplement: Supplemental Information 7 [file peerj-11-16490-s007.csv]

Group	Value	Year	Month
Fitted CPUE	134.0200759	1996	Jan
Fitted CPUE	129.0086263	1996	Feb
Fitted CPUE	121.2336388	1996	Mar
Fitted CPUE	114.7864653	1996	Apr
Fitted CPUE	147.027925	1996	Apr
Fitted CPUE	99.53826875	1996	May
Fitted CPUE	95.11329452	1996	Jun
Fitted CPUE	110.8401446	1996	Aug
Fitted CPUE	120.6595163	1996	Sep
Fitted CPUE	102.5010217	1996	Oct
Fitted CPUE	153.5276342	1996	Dec
Fitted CPUE	107.463909	1996	Jan
Fitted CPUE	86.93517003	1996	Apr
Fitted CPUE	69.79563666	1996	May
Fitted CPUE	25.50049297	1996	Jun
Fitted CPUE	108.4052894	1996	Jan
Fitted CPUE	134.7345283	1996	Feb
Fitted CPUE	115.3543019	1996	Mar
Fitted CPUE	93.31987658	1996	Apr
Fitted CPUE	96.86301799	1996	May
Fitted CPUE	90.00942436	1996	Jun
Fitted CPUE	119.2895352	1996	Feb
Fitted CPUE	106.4574673	1996	Apr
Fitted CPUE	109.9525999	1996	May
Fitted CPUE	114.7957064	1996	Feb
Fitted CPUE	105.9418894	1996	Feb
Fitted CPUE	108.4385715	1996	Mar
Fitted CPUE	116.9808011	1996	Mar
Fitted CPUE	116.4584347	1996	May
Fitted CPUE	110.257406	1996	May
Fitted CPUE	96.07525312	1996	Jun
Fitted CPUE	163.2872544	1996	Jan
Fitted CPUE	156.9930473	1996	Feb
Fitted CPUE	91.16663472	1996	May
Fitted CPUE	119.9302559	1996	Jan
Fitted CPUE	117.383468	1996	Apr
Fitted CPUE	101.4058176	1996	May
Fitted CPUE	149.9515384	1996	Feb
Fitted CPUE	128.8149387	1996	Aug
Fitted CPUE	149.6442991	1996	Nov
Fitted CPUE	136.4304735	1996	Dec
Fitted CPUE	139.9041333	1996	Feb
Fitted CPUE	131.5736447	1996	Feb
Fitted CPUE	151.7050275	1996	Mar
Fitted CPUE	126.8997951	1996	Apr
Fitted CPUE	136.4470973	1996	Apr
Fitted CPUE	109.8116813	1996	May
Fitted CPUE	122.3673932	1996	Jun
Fitted CPUE	187.4196057	1996	Jan
Fitted CPUE	148.2560744	1996	Feb
Fitted CPUE	158.1959383	1996	Mar
Fitted CPUE	128.4091898	1996	Apr
Fitted CPUE	157.0183738	1996	Apr
Fitted CPUE	93.25941369	1996	May
Fitted CPUE	95.80173734	1996	Jun
Fitted CPUE	79.28935114	1996	Jun
Fitted CPUE	182.9816118	1996	Jan
Fitted CPUE	155.8608111	1996	Feb
Fitted CPUE	165.6479336	1996	Mar
Fitted CPUE	135.6249999	1996	Aug
Fitted CPUE	114.5226196	1996	Sep
Fitted CPUE	123.3135181	1996	Sep
Fitted CPUE	121.5129293	1996	Oct
Fitted CPUE	128.9448674	1996	Oct
Fitted CPUE	126.7804605	1996	Nov
Fitted CPUE	148.7168797	1996	Dec
Fitted CPUE	144.0102994	1996	Dec
Fitted CPUE	176.0342367	1996	Jan
Fitted CPUE	147.7908234	1996	May
Fitted CPUE	101.6637626	1996	May
Fitted CPUE	123.630276	1996	Aug
Fitted CPUE	139.2172322	1996	Mar
Fitted CPUE	152.841413	1996	Mar
Fitted CPUE	161.1801446	1996	Mar
Fitted CPUE	146.7240562	1996	Apr
Fitted CPUE	108.9199038	1996	May
Fitted CPUE	124.6692228	1996	Aug
Fitted CPUE	150.6050729	1996	Sep
Fitted CPUE	152.4833575	1996	Dec
Fitted CPUE	147.8603355	1996	Dec
Fitted CPUE	145.9278507	1996	Jan
Fitted CPUE	145.1943724	1996	Feb
Fitted CPUE	110.7582405	1996	Apr
Fitted CPUE	108.078014	1996	May
Fitted CPUE	92.27513554	1996	Jun
Fitted CPUE	119.5558068	1996	Jun
Fitted CPUE	141.3584669	1996	Feb
Fitted CPUE	152.3603891	1996	Apr
Fitted CPUE	98.49420195	1996	May
Fitted CPUE	104.1406218	1996	Jun
Fitted CPUE	177.5029827	1996	Dec
Fitted CPUE	40.5785705	1996	Feb
Fitted CPUE	39.32496259	1996	Mar
Fitted CPUE	33.91864888	1996	Apr
Fitted CPUE	30.43548033	1996	May
Fitted CPUE	30.24250376	1996	Jun
Fitted CPUE	30.29832537	1996	Aug
Fitted CPUE	39.14430511	1996	Dec
Fitted CPUE	128.4558257	1996	Jan
Fitted CPUE	132.6640576	1996	Feb
Fitted CPUE	126.430345	1996	Apr
Fitted CPUE	133.7235741	1996	Jan
Fitted CPUE	170.3990278	1996	Feb
Fitted CPUE	174.2786107	1996	Mar
Fitted CPUE	207.1894395	1996	Feb
Fitted CPUE	166.0208744	1996	May
Fitted CPUE	146.2820734	1996	May
Fitted CPUE	139.2254775	1996	Jan
Fitted CPUE	156.2045305	1996	Feb
Fitted CPUE	139.6851253	1996	Feb
Fitted CPUE	208.4455859	1996	Feb
Fitted CPUE	223.4622239	1996	Mar
Fitted CPUE	154.4061611	1996	Apr
Fitted CPUE	118.3069132	1996	May
Fitted CPUE	129.2121531	1996	Mar
Fitted CPUE	109.0053397	1996	Mar
Fitted CPUE	137.6739431	1996	Apr
Fitted CPUE	102.0639942	1996	May
Fitted CPUE	95.3922364	1996	Jun
Fitted CPUE	33.18054445	1996	Mar
Fitted CPUE	22.32000079	1996	Apr
Fitted CPUE	123.6693471	1996	Mar
Fitted CPUE	119.2522399	1996	Jun
Fitted CPUE	127.356989	1996	Feb
Fitted CPUE	102.5102149	1996	Mar
Fitted CPUE	106.4767761	1996	Jun
Fitted CPUE	158.8583804	1996	Jun
Fitted CPUE	104.1511984	1996	Aug
Fitted CPUE	121.8644588	1996	Feb
Fitted CPUE	117.8021802	1996	Apr
Fitted CPUE	111.9898285	1996	May
Fitted CPUE	89.71839753	1996	Aug
Fitted CPUE	109.0805182	1996	Dec
Fitted CPUE	134.8253828	1996	Jan
Fitted CPUE	112.3054202	1996	Mar
Fitted CPUE	97.43361748	1996	Apr
Fitted CPUE	135.0744396	1996	Apr
Fitted CPUE	88.38934868	1996	May
Fitted CPUE	83.0777042	1996	Jun
Fitted CPUE	98.42695841	1996	Sep
Fitted CPUE	139.8433207	1996	Jan
Fitted CPUE	119.5323295	1996	Feb
Fitted CPUE	127.1617665	1996	Mar
Fitted CPUE	105.5765717	1996	May
Fitted CPUE	125.0148458	1996	May
Fitted CPUE	122.8191337	1996	Jun
Fitted CPUE	119.7390699	1996	Jan
Fitted CPUE	107.9795618	1996	Feb
Fitted CPUE	104.270797	1996	Mar
Fitted CPUE	106.0556008	1996	Apr
Fitted CPUE	84.66610692	1996	May
Fitted CPUE	123.1695664	1996	Jan
Fitted CPUE	103.1266278	1996	Mar
Fitted CPUE	119.1195813	1996	May
Fitted CPUE	151.5639364	1996	Jan
Fitted CPUE	140.9704664	1996	Mar
Fitted CPUE	112.7752213	1996	Jun
Fitted CPUE	102.3801132	1996	Aug
Fitted CPUE	89.33640246	1996	Aug
Fitted CPUE	51.28927622	1996	Mar
Fitted CPUE	43.75182532	1996	Mar
Fitted CPUE	40.04682733	1996	May
Fitted CPUE	40.20874522	1996	Jun
Fitted CPUE	133.8331689	1996	Jan
Fitted CPUE	82.03128235	1996	May
Fitted CPUE	71.27567166	1996	Jun
Fitted CPUE	105.2934593	1996	Aug
Fitted CPUE	104.0465749	1996	Sep
Fitted CPUE	120.0154302	1996	Jan
Fitted CPUE	130.6982345	1996	Feb
Fitted CPUE	89.69552476	1996	May
Fitted CPUE	139.097034	1996	Dec
Fitted CPUE	117.3843844	1996	Jan
Fitted CPUE	31.62135092	1996	Apr
Fitted CPUE	29.38676965	1996	May
Fitted CPUE	29.56667467	1996	Jun
Fitted CPUE	76.66804477	1996	Aug
Fitted CPUE	77.26975056	1996	Aug
Fitted CPUE	93.62381161	1996	Oct
Fitted CPUE	102.7134961	1996	Dec
Fitted CPUE	127.8892686	1996	Jan
Fitted CPUE	116.7034923	1996	Feb
Fitted CPUE	119.2379665	1996	Mar
Fitted CPUE	104.1975983	1996	Apr
Fitted CPUE	154.7557206	1996	Oct
Fitted CPUE	139.1095096	1996	Feb
Fitted CPUE	156.3225971	1996	Mar
Fitted CPUE	136.435288	1996	Aug
Fitted CPUE	90.53177358	1996	May
Fitted CPUE	94.48549787	1996	Jun
Fitted CPUE	95.5568853	1996	Aug
Fitted CPUE	93.72884997	1996	Sep
Fitted CPUE	128.4399771	1996	Apr
Fitted CPUE	122.1193366	1996	Apr
Fitted CPUE	120.1094659	1996	May
Fitted CPUE	127.7029139	1996	Jun
Fitted CPUE	36.51967511	1996	Mar
Fitted CPUE	40.36169677	1996	Sep
Fitted CPUE	44.66543627	1996	Nov
Fitted CPUE	40.20705632	1996	Dec
Fitted CPUE	151.0137626	1996	Jan
Fitted CPUE	133.5863236	1996	Feb
Fitted CPUE	136.0374718	1996	Mar
Fitted CPUE	136.2767731	1996	Mar
Fitted CPUE	109.9441089	1996	May
Fitted CPUE	105.2022718	1996	Jun
Fitted CPUE	87.95938576	1996	Aug
Fitted CPUE	147.8853476	1996	Feb
Fitted CPUE	152.9673011	1996	Mar
Fitted CPUE	133.1981073	1996	Mar
Fitted CPUE	99.50672577	1996	Jun
Fitted CPUE	127.5177554	1996	Aug
Fitted CPUE	127.2763844	1996	Nov
Fitted CPUE	148.9998891	1996	Dec
Fitted CPUE	162.1074824	1996	Feb
Fitted CPUE	140.8646929	1996	Aug
Fitted CPUE	130.7837826	1996	Oct
Fitted CPUE	126.2400627	1996	Dec
Fitted CPUE	129.4100104	1996	Jan
Fitted CPUE	114.0309271	1996	Mar
Fitted CPUE	87.39492722	1996	Apr
Fitted CPUE	87.78709033	1996	May
Fitted CPUE	78.60156668	1996	Jun
Fitted CPUE	107.0978599	1996	Aug
Fitted CPUE	83.13174615	1996	Sep
Fitted CPUE	121.5156562	1996	Dec
Fitted CPUE	100.9408226	1996	Jan
Fitted CPUE	167.941599	1996	Mar
Fitted CPUE	123.5848825	1996	Apr
Fitted CPUE	137.9266454	1996	Apr
Fitted CPUE	99.71319268	1996	May
Fitted CPUE	87.29305959	1996	Jun
Fitted CPUE	95.03673167	1996	Aug
Fitted CPUE	92.66247597	1996	Apr
Fitted CPUE	96.44857428	1996	May
Fitted CPUE	138.5200188	1996	Jan
Fitted CPUE	165.980938	1996	Feb
Fitted CPUE	133.2290481	1996	Mar
Fitted CPUE	159.5002455	1996	Mar
Fitted CPUE	111.753246	1996	Apr
Fitted CPUE	116.04871	1996	May
Fitted CPUE	112.4524925	1996	Jun
Fitted CPUE	84.91612754	1996	Jun
Fitted CPUE	136.2598231	1996	Jan
Fitted CPUE	145.7492828	1996	Apr
Fitted CPUE	105.8744142	1996	Jun
Fitted CPUE	159.9160027	1996	Jan
Fitted CPUE	184.5593456	1996	Feb
Fitted CPUE	133.6985444	1996	Mar
Fitted CPUE	111.8895882	1996	May
Fitted CPUE	127.890402	1996	May
Fitted CPUE	127.6509096	1996	Jun
Fitted CPUE	97.3402271	1996	Aug
Fitted CPUE	194.6013081	1996	Jan
Fitted CPUE	100.4206132	1996	May
Fitted CPUE	87.87214556	1996	May
Fitted CPUE	116.2529743	1996	Jun
Fitted CPUE	142.5127212	1996	Aug
Fitted CPUE	103.0628938	1996	Feb
Fitted CPUE	139.0308032	1996	Mar
Fitted CPUE	101.504609	1996	Feb
Fitted CPUE	99.20548219	1996	Mar
Fitted CPUE	89.75698633	1996	Apr
Fitted CPUE	78.95972162	1996	May
Fitted CPUE	86.62905994	1996	Sep
Fitted CPUE	102.7758346	1996	Oct
Fitted CPUE	107.3235756	1996	Nov
Fitted CPUE	94.89768897	1996	Dec
Fitted CPUE	101.504609	1996	Feb
Fitted CPUE	103.5620448	1996	Feb
Fitted CPUE	130.6166062	1996	Mar
Fitted CPUE	91.69462127	1996	Apr
Fitted CPUE	84.31277441	1996	May
Fitted CPUE	82.82177865	1996	Jun
Fitted CPUE	98.13323418	1996	Nov
Fitted CPUE	105.7756192	1996	Dec
Fitted CPUE	29.46080134	1996	Mar
Fitted CPUE	25.19450291	1996	May
Fitted CPUE	23.0314559	1996	Jun
Fitted CPUE	34.53441187	1996	Aug
Fitted CPUE	88.94087146	1996	Feb
Fitted CPUE	91.39615126	1996	Mar
Fitted CPUE	67.85955423	1996	Apr
Fitted CPUE	79.58665999	1996	May
Fitted CPUE	73.38111432	1996	Aug
Fitted CPUE	72.52353948	1996	Sep
Fitted CPUE	99.23214047	1996	Oct
Fitted CPUE	26.34024174	1996	Jun
Fitted CPUE	93.25399892	1996	Jan
Fitted CPUE	92.38334178	1996	Feb
Fitted CPUE	80.77334458	1996	Mar
Fitted CPUE	68.2742537	1996	Jun
Fitted CPUE	65.08542225	1996	Jun
Fitted CPUE	63.40092937	1996	Aug
Fitted CPUE	67.69261969	1996	Sep
Fitted CPUE	85.54796298	1996	Dec
Fitted CPUE	84.54220811	1996	Dec
Fitted CPUE	112.7334432	1996	Feb
Fitted CPUE	129.5563136	1996	May
Fitted CPUE	97.58203313	1996	May
Fitted CPUE	130.0100006	1996	Jun
Fitted CPUE	115.9967965	1996	Sep
Fitted CPUE	135.9345461	1996	Oct
Fitted CPUE	121.4657249	1996	Nov
Fitted CPUE	115.1006208	1996	Dec
Fitted CPUE	136.7459271	1996	Jan
Fitted CPUE	118.3693106	1996	Apr
Fitted CPUE	122.3566773	1996	May
Fitted CPUE	104.6839069	1996	Jun
Fitted CPUE	138.3502258	1996	Aug
Fitted CPUE	118.0258457	1996	Oct
Fitted CPUE	124.0541198	1996	Nov
Fitted CPUE	120.2530785	1996	Mar
Fitted CPUE	118.5739356	1996	Apr
Fitted CPUE	130.7448426	1996	May
Fitted CPUE	99.98904511	1996	May
Fitted CPUE	112.9641632	1996	Jun
Fitted CPUE	136.0334824	1996	Feb
Fitted CPUE	117.4850501	1996	Mar
Fitted CPUE	34.02630475	1996	Apr
Fitted CPUE	111.7670557	1996	Jun
Fitted CPUE	23.90493848	1996	Aug
Fitted CPUE	34.76208096	1996	Oct
Fitted CPUE	34.68141313	1996	Nov
Fitted CPUE	45.72304335	1996	Dec
Fitted CPUE	28.00803952	1996	Jan
Fitted CPUE	26.25779653	1996	Feb
Fitted CPUE	29.65107915	1996	Mar
Fitted CPUE	34.52601578	1996	Apr
Fitted CPUE	27.18933493	1996	May
Fitted CPUE	65.38954536	1996	Sep
Fitted CPUE	28.29372402	1996	Oct
Fitted CPUE	29.99487309	1996	Dec
Fitted CPUE	87.49423211	1996	Dec
Fitted CPUE	29.40265471	1996	Feb
Fitted CPUE	24.37090354	1996	Apr
Fitted CPUE	23.26376547	1996	May
Fitted CPUE	21.37106557	1996	May
Fitted CPUE	22.49896667	1996	Jun
Fitted CPUE	30.3618285	1996	Aug
Fitted CPUE	47.05326118	1996	Dec
Fitted CPUE	34.45809405	1996	Jan
Fitted CPUE	28.58256433	1996	Feb
Fitted CPUE	27.35438118	1996	Mar
Fitted CPUE	26.83698145	1996	Mar
Fitted CPUE	23.69948045	1996	Jun
Fitted CPUE	27.1085948	1996	Aug
Fitted CPUE	26.59342184	1996	Sep
Fitted CPUE	28.91701228	1996	Nov
Fitted CPUE	33.10668655	1996	Dec
Fitted CPUE	30.4355282	1996	Dec
Fitted CPUE	31.1295631	1996	Dec
Fitted CPUE	26.09033858	1996	May
Fitted CPUE	20.2898401	1996	Jun
Fitted CPUE	34.86488796	1996	Jan
Fitted CPUE	23.22035687	1996	May
Fitted CPUE	39.47459962	1996	May
Fitted CPUE	23.93285713	1996	Jun
Fitted CPUE	23.6137603	1996	Aug
Fitted CPUE	32.72878124	1996	Jan
Fitted CPUE	29.01980634	1996	Feb
Fitted CPUE	30.9203309	1996	Apr
Fitted CPUE	23.5394068	1996	May
Fitted CPUE	25.23061839	1996	May
Fitted CPUE	44.33674562	1996	Jun
Fitted CPUE	30.70167702	1996	Dec
Fitted CPUE	21.72446856	1996	Aug
Fitted CPUE	27.87457357	1996	Sep
Fitted CPUE	29.22667531	1996	Oct
Fitted CPUE	133.9549946	1996	Jan
Fitted CPUE	113.2202961	1996	Feb
Fitted CPUE	132.1715845	1996	Apr
Fitted CPUE	107.6377391	1996	Apr
Fitted CPUE	83.18105184	1996	May
Fitted CPUE	102.8846284	1996	Jun
Fitted CPUE	133.8110469	1996	Aug
Fitted CPUE	118.905306	1996	Sep
Fitted CPUE	137.5615108	1996	Oct
Fitted CPUE	143.6853034	1996	Nov
Fitted CPUE	139.3079333	1996	Dec
Fitted CPUE	37.700053	1996	Jan
Fitted CPUE	42.77304123	1996	Mar
Fitted CPUE	43.90584775	1996	Apr
Fitted CPUE	27.11597826	1996	May
Fitted CPUE	24.55939128	1996	Jun
Fitted CPUE	25.2180154	1996	Sep
Fitted CPUE	25.65882829	1996	Feb
Fitted CPUE	23.65469558	1996	Mar
Fitted CPUE	27.15307012	1996	Apr
Fitted CPUE	10.4271918	1996	May
Fitted CPUE	26.42339216	1996	Jun
Fitted CPUE	30.29138025	1996	Aug
Fitted CPUE	26.51476071	1996	Sep
Fitted CPUE	24.88396171	1996	Oct
Fitted CPUE	30.56695021	1996	Nov
Fitted CPUE	27.72742815	1996	Dec
Fitted CPUE	27.55244531	1996	Jun
Fitted CPUE	38.20993537	1996	Oct
Fitted CPUE	39.40802388	1996	Dec
Fitted CPUE	40.88028	1996	Dec
Fitted CPUE	38.85710515	1996	Feb
Fitted CPUE	27.04741789	1996	Aug
Fitted CPUE	24.86122825	1996	Sep
Fitted CPUE	33.69873226	1996	Nov
Fitted CPUE	87.68391375	1996	May
Fitted CPUE	106.4318893	1996	Aug
Fitted CPUE	100.3356692	1996	Sep
Fitted CPUE	103.7967421	1996	Nov
Fitted CPUE	120.8493704	1996	Feb
Fitted CPUE	125.6480784	1996	Feb
Fitted CPUE	86.64160518	1996	May
Fitted CPUE	100.6788009	1996	Jun
Fitted CPUE	99.2804069	1996	Aug
Fitted CPUE	31.16191829	1996	Sep
Fitted CPUE	38.13933644	1996	Oct
Fitted CPUE	36.10828255	1996	Nov
Fitted CPUE	37.3372035	1996	Dec
Fitted CPUE	29.54833856	1996	Feb
Fitted CPUE	26.73775382	1996	Mar
Fitted CPUE	23.07834898	1996	Apr
Fitted CPUE	31.81991883	1996	May
Fitted CPUE	35.2326239	1996	May
Fitted CPUE	39.16955363	1996	Jun
Fitted CPUE	22.66405853	1996	Aug
Fitted CPUE	25.48325794	1996	Dec
Fitted CPUE	22.17431293	1996	May
Fitted CPUE	21.86237115	1996	Aug
Fitted CPUE	39.4120421	1996	Dec
Fitted CPUE	117.8845026	1996	Feb
Fitted CPUE	116.8148648	1996	Mar
Fitted CPUE	97.67173463	1996	May
Fitted CPUE	97.17022931	1996	Aug
Fitted CPUE	104.8735922	1996	Sep
Fitted CPUE	165.4819846	1996	Nov
Fitted CPUE	150.8140784	1996	Dec
Fitted CPUE	103.1061165	1996	Feb
Fitted CPUE	97.36408489	1996	Mar
Fitted CPUE	93.03302999	1996	May
Fitted CPUE	88.45324833	1996	Jun
Fitted CPUE	78.81283151	1996	Aug
Fitted CPUE	101.8102201	1996	Sep
Fitted CPUE	93.17714426	1996	Dec
Fitted CPUE	23.45092469	1996	May
Fitted CPUE	35.71090721	1996	Dec
Fitted CPUE	125.8416408	1996	Oct
Fitted CPUE	139.2507939	1996	Nov
Fitted CPUE	108.424646	1996	Dec
Fitted CPUE	172.4695777	1996	Mar
Fitted CPUE	119.0317183	1996	Apr
Fitted CPUE	109.7388133	1996	May
Fitted CPUE	106.5901023	1996	Jun
Fitted CPUE	107.2748911	1996	Aug
Fitted CPUE	106.8046117	1996	Sep
Fitted CPUE	139.4701297	1996	Nov
Fitted CPUE	168.1073215	1996	Nov
Fitted CPUE	155.1690554	1996	Dec
Fitted CPUE	129.6580323	1996	Apr
Fitted CPUE	119.3391851	1996	May
Fitted CPUE	125.9744606	1996	Jun
Fitted CPUE	106.6159927	1996	Aug
Fitted CPUE	87.92495782	1996	Jan
Fitted CPUE	99.86704291	1996	Jan
Fitted CPUE	88.42566784	1996	Feb
Fitted CPUE	80.84709701	1996	Mar
Fitted CPUE	84.80078043	1996	May
Fitted CPUE	72.70720791	1996	Jun
Fitted CPUE	166.7939449	1996	Jan
Fitted CPUE	111.6312942	1996	Mar
Fitted CPUE	79.94241463	1996	Apr
Fitted CPUE	160.1775211	1996	Apr
Fitted CPUE	103.0828636	1996	May
Fitted CPUE	79.50711614	1996	Jun
Fitted CPUE	86.26700422	1996	Aug
Fitted CPUE	138.9100498	1996	Dec
Fitted CPUE	125.4576653	1996	Feb
Fitted CPUE	119.0071134	1996	Apr
Fitted CPUE	128.1286328	1996	Apr
Fitted CPUE	135.467849	1996	Nov
Fitted CPUE	122.8796826	1996	Dec
Fitted CPUE	142.5116618	1996	Feb
Fitted CPUE	117.4922059	1996	Mar
Fitted CPUE	83.09312008	1996	Jun
Fitted CPUE	110.5847724	1996	Mar
Fitted CPUE	119.5977506	1996	Apr
Fitted CPUE	104.1681891	1996	May
Fitted CPUE	94.49678442	1996	Jun
Fitted CPUE	142.5498642	1996	Aug
Fitted CPUE	173.3747645	1996	Oct
Fitted CPUE	136.1310434	1996	Dec
Fitted CPUE	174.0662562	1996	Dec
Fitted CPUE	164.8299922	1996	Jan
Fitted CPUE	148.0378048	1996	Feb
Fitted CPUE	132.740571	1996	Mar
Fitted CPUE	100.8498754	1996	May
Fitted CPUE	103.3152824	1996	Aug
Fitted CPUE	121.2835442	1996	Sep
Fitted CPUE	117.5528215	1996	Oct
Fitted CPUE	121.5973789	1996	Dec
Fitted CPUE	161.8110404	1996	Jan
Fitted CPUE	144.4308018	1996	Feb
Fitted CPUE	173.5368181	1996	Mar
Fitted CPUE	141.5866877	1996	Apr
Fitted CPUE	116.1996139	1996	May
Fitted CPUE	106.2378844	1996	Jun
Fitted CPUE	125.2094056	1996	Jan
Fitted CPUE	108.518139	1996	Apr
Fitted CPUE	142.6533496	1996	Aug
Fitted CPUE	111.2427879	1996	Oct
Fitted CPUE	119.7631624	1996	Nov
Fitted CPUE	117.5661266	1996	Dec
Fitted CPUE	40.75608287	1996	Jan
Fitted CPUE	39.05153122	1996	Feb
Fitted CPUE	48.03296003	1996	Mar
Fitted CPUE	37.04387844	1996	Apr
Fitted CPUE	37.22941078	1996	Jun
Fitted CPUE	38.37326345	1996	Aug
Fitted CPUE	45.95328775	1996	Sep
Fitted CPUE	38.67403103	1996	Oct
Fitted CPUE	50.4204656	1996	Dec
Fitted CPUE	47.65844725	1996	Dec
Fitted CPUE	30.64934729	1996	May
Fitted CPUE	204.0854412	1996	Feb
Fitted CPUE	165.3418727	1996	Mar
Fitted CPUE	133.6733641	1996	Mar
Fitted CPUE	129.954497	1996	Apr
Fitted CPUE	91.05515324	1996	May
Fitted CPUE	28.17973356	1996	Jan
Fitted CPUE	39.1218628	1996	Mar
Fitted CPUE	23.90032054	1996	Sep
Fitted CPUE	184.3762222	1996	Jan
Fitted CPUE	152.2192116	1996	Feb
Fitted CPUE	171.9437956	1996	Mar
Fitted CPUE	139.8324082	1996	Mar
Fitted CPUE	129.6871116	1996	May
Fitted CPUE	111.2392306	1996	May
Fitted CPUE	122.2376686	1996	Jun
Fitted CPUE	140.7512076	1996	Jan
Fitted CPUE	126.1206473	1996	Mar
Fitted CPUE	117.4987271	1996	Apr
Fitted CPUE	107.0373091	1996	May
Fitted CPUE	109.5422854	1996	May
Fitted CPUE	130.4846336	1996	Mar
Fitted CPUE	140.287446	1996	Feb
Fitted CPUE	120.4069138	1996	Mar
Fitted CPUE	128.749699	1996	Mar
Fitted CPUE	104.3610829	1996	Jun
Fitted CPUE	118.5383196	1996	Feb
Fitted CPUE	107.0044667	1996	Mar
Fitted CPUE	86.50700551	1996	Jun
Fitted CPUE	114.3851422	1996	Aug
Fitted CPUE	112.4181903	1996	Aug
Fitted CPUE	102.9712927	1996	Oct
Fitted CPUE	128.1580827	1996	Nov
Fitted CPUE	177.5586862	1996	Dec
Fitted CPUE	123.5845037	1996	Apr
Fitted CPUE	92.71945649	1996	Apr
Fitted CPUE	41.44361692	1996	Feb
Fitted CPUE	91.36244161	1996	Apr
Fitted CPUE	92.90997831	1996	May
Fitted CPUE	101.2908051	1996	May
Fitted CPUE	135.9489402	1996	Aug
Fitted CPUE	112.1215085	1996	Jan
Fitted CPUE	102.3017083	1996	Feb
Fitted CPUE	89.04901024	1996	Apr
Fitted CPUE	88.05413075	1996	May
Fitted CPUE	83.10824699	1996	Jun
Fitted CPUE	97.84124724	1996	Sep
Fitted CPUE	99.2094809	1996	Oct
Fitted CPUE	106.4616405	1996	Nov
Fitted CPUE	96.19614774	1996	Dec
Fitted CPUE	157.466686	1996	Jan
Fitted CPUE	144.8960091	1996	Feb
Fitted CPUE	124.7633375	1996	Mar
Fitted CPUE	109.6708532	1996	May
Fitted CPUE	112.9540411	1996	May
Fitted CPUE	132.6546257	1996	Feb
Fitted CPUE	125.426128	1996	Mar
Fitted CPUE	93.44963662	1996	Jun
Fitted CPUE	104.730738	1996	Aug
Fitted CPUE	117.3628635	1996	Sep
Fitted CPUE	42.79639676	1996	Jan
Fitted CPUE	40.12046269	1996	Feb
Fitted CPUE	48.23111127	1996	Mar
Fitted CPUE	39.86363231	1996	Apr
Fitted CPUE	30.91256339	1996	May
Fitted CPUE	33.61251488	1996	May
Fitted CPUE	98.12007082	1996	Apr
Fitted CPUE	82.6301877	1996	May
Fitted CPUE	88.1926722	1996	Jun
Fitted CPUE	89.24516887	1996	Aug
Fitted CPUE	82.72500575	1996	Sep
Fitted CPUE	88.42216899	1996	Oct
Fitted CPUE	98.4645294	1996	Nov
Fitted CPUE	102.6724109	1996	Dec
Fitted CPUE	41.27156953	1996	Jan
Fitted CPUE	41.81196787	1996	Mar
Fitted CPUE	36.03693271	1996	Apr
Fitted CPUE	30.50652657	1996	May
Fitted CPUE	28.22663623	1996	Jun
Fitted CPUE	32.87772611	1996	Aug
Fitted CPUE	34.80719288	1996	Sep
Fitted CPUE	43.29058805	1996	Nov
Fitted CPUE	37.67068105	1996	Dec
Fitted CPUE	28.27673736	1996	Jan
Fitted CPUE	25.37278436	1996	Apr
Fitted CPUE	21.63536827	1996	Jun
Fitted CPUE	28.26243719	1996	Dec
Fitted CPUE	21.34162322	1996	May
Fitted CPUE	18.53178632	1996	Jun
Fitted CPUE	19.6911933	1996	Aug
Fitted CPUE	44.58615978	1996	Sep
Fitted CPUE	35.01810488	1996	Oct
Fitted CPUE	117.688308	1996	Jan
Fitted CPUE	106.5123613	1996	Apr
Fitted CPUE	95.07579622	1996	Jun
Fitted CPUE	71.84350272	1996	Oct
Fitted CPUE	83.0598915	1996	Nov
Fitted CPUE	71.54426885	1996	Dec
Fitted CPUE	53.44884705	1996	Jan
Fitted CPUE	48.66645537	1996	Feb
Fitted CPUE	54.79146782	1996	Mar
Fitted CPUE	48.81107125	1996	Apr
Fitted CPUE	40.89282061	1996	May
Fitted CPUE	39.21209119	1996	May
Fitted CPUE	43.3753613	1996	Jun
Fitted CPUE	33.47207267	1996	Feb
Fitted CPUE	34.19274492	1996	Mar
Fitted CPUE	26.21493361	1996	May
Fitted CPUE	26.40536397	1996	Jun
Fitted CPUE	21.39804648	1996	Aug
Fitted CPUE	158.7977638	1996	Feb
Fitted CPUE	134.3230301	1996	Mar
Fitted CPUE	133.1594877	1996	Apr
Fitted CPUE	124.4298562	1996	May
Fitted CPUE	102.8284677	1996	May
Fitted CPUE	117.6459058	1996	Jun
Fitted CPUE	98.9607644	1996	Aug
Fitted CPUE	33.31527128	1996	Nov
Fitted CPUE	38.22900566	1996	Jan
Fitted CPUE	42.98726501	1996	Mar
Fitted CPUE	25.23326209	1996	Aug
Fitted CPUE	30.4607735	1996	Oct
Fitted CPUE	31.21421319	1996	Dec
Fitted CPUE	28.9419549	1996	Dec
Fitted CPUE	52.17383313	1996	Jan
Fitted CPUE	47.39782863	1996	Feb
Fitted CPUE	37.24845992	1996	Mar
Fitted CPUE	38.37085344	1996	Apr
Fitted CPUE	36.21525027	1996	May
Fitted CPUE	37.43793098	1996	May
Fitted CPUE	37.11424945	1996	Jun
Fitted CPUE	37.42915109	1996	Aug
Fitted CPUE	33.79699936	1996	Sep
Fitted CPUE	40.76607662	1996	Oct
Fitted CPUE	48.3341537	1996	Nov
Fitted CPUE	43.57738674	1996	Dec
Fitted CPUE	117.1210742	1996	Feb
Fitted CPUE	109.8483902	1996	Mar
Fitted CPUE	105.1568266	1996	May
Fitted CPUE	104.3668541	1996	May
Fitted CPUE	116.2469507	1996	Jun
Fitted CPUE	136.6665257	1996	Feb
Fitted CPUE	151.6105082	1996	Apr
Fitted CPUE	102.6972907	1996	May
Fitted CPUE	123.7157929	1996	Jun
Fitted CPUE	90.6704365	1996	Sep
Fitted CPUE	103.3758592	1996	Oct
Fitted CPUE	118.091709	1996	Feb
Fitted CPUE	158.3934258	1996	Mar
Fitted CPUE	146.4129858	1996	Feb
Fitted CPUE	141.7350169	1996	Mar
Fitted CPUE	158.6373484	1996	Apr
Fitted CPUE	113.9842408	1996	May
Fitted CPUE	83.82141507	1996	Jun
Fitted CPUE	141.5947662	1996	Mar
Fitted CPUE	124.9402981	1996	Apr
Fitted CPUE	138.6018538	1996	May
Fitted CPUE	133.7275743	1996	Jun
Fitted CPUE	156.7131356	1996	Oct
Fitted CPUE	126.4132162	1996	Nov
Fitted CPUE	148.920165	1996	Apr
Fitted CPUE	156.1447149	1996	May
Fitted CPUE	138.2833339	1996	May
Fitted CPUE	150.4015436	1996	Jan
Fitted CPUE	159.4078757	1996	Feb
Fitted CPUE	159.8685372	1996	Mar
Fitted CPUE	108.7104674	1996	Jun
Fitted CPUE	103.5844827	1996	Jun
Fitted CPUE	102.5413739	1996	Aug
Fitted CPUE	108.0411312	1996	Sep
Fitted CPUE	127.2131604	1996	Jan
Fitted CPUE	145.6724019	1996	Feb
Fitted CPUE	133.9538673	1996	Mar
Fitted CPUE	124.2286289	1996	May
Fitted CPUE	165.6018963	1996	Jun
Fitted CPUE	142.7814311	1996	Aug
Fitted CPUE	136.768701	1996	Aug
Fitted CPUE	127.320391	1996	Sep
Fitted CPUE	145.9176069	1996	Nov
Fitted CPUE	135.1293436	1996	Dec
Fitted CPUE	117.8895939	1996	Jan
Fitted CPUE	133.6034977	1996	Feb
Fitted CPUE	148.737814	1996	Mar
Fitted CPUE	144.1603878	1996	Jan
Fitted CPUE	148.8660743	1996	Feb
Fitted CPUE	132.9881172	1996	Mar
Fitted CPUE	145.7217976	1996	Apr
Fitted CPUE	114.8887151	1996	May
Fitted CPUE	113.3779954	1996	May
Fitted CPUE	24.39987832	1996	Jun
Fitted CPUE	21.89157807	1996	Aug
Fitted CPUE	27.18319247	1996	Nov
Fitted CPUE	33.03139098	1996	Dec
Fitted CPUE	24.95320451	1996	Dec
Fitted CPUE	128.7685978	1996	Jun
Fitted CPUE	101.6856334	1996	May
Fitted CPUE	28.22995051	1996	Oct
Fitted CPUE	32.58633626	1996	Dec
Fitted CPUE	133.2505203	1996	Jan
Fitted CPUE	143.0454924	1996	Feb
Fitted CPUE	114.6099022	1996	Mar
Fitted CPUE	128.6029369	1996	Apr
Fitted CPUE	104.9105777	1996	Apr
Fitted CPUE	86.27930172	1996	Jun
Fitted CPUE	104.6959795	1996	Aug
Fitted CPUE	95.63247527	1996	Sep
Fitted CPUE	148.1552501	1996	Oct
Fitted CPUE	125.2924232	1996	Nov
Fitted CPUE	121.1234726	1996	Dec
Fitted CPUE	126.3056081	1996	Jan
Fitted CPUE	114.3129406	1996	Mar
Fitted CPUE	112.5050124	1996	Mar
Fitted CPUE	121.0225478	1996	Apr
Fitted CPUE	99.01630604	1996	May
Fitted CPUE	99.95711458	1996	Jun
Fitted CPUE	112.6016476	1996	Jan
Fitted CPUE	131.5981787	1996	Feb
Fitted CPUE	127.1998877	1996	Mar
Fitted CPUE	108.1336406	1996	Apr
Fitted CPUE	98.81705807	1996	May
Fitted CPUE	88.00468706	1996	Aug
Fitted CPUE	111.8005966	1996	Oct
Fitted CPUE	131.0608135	1996	Dec
Fitted CPUE	24.83826013	1996	Jan
Fitted CPUE	32.81235434	1996	Feb
Fitted CPUE	27.19869125	1996	Apr
Fitted CPUE	20.90064774	1996	Aug
Fitted CPUE	20.61698858	1996	Sep
Fitted CPUE	25.29885242	1996	Dec
Fitted CPUE	151.0462221	1996	Apr
Fitted CPUE	114.5018466	1996	Jun
Fitted CPUE	159.3548268	1996	Aug
Fitted CPUE	181.8815434	1996	Mar
Fitted CPUE	126.9160046	1996	Apr
Fitted CPUE	129.7909976	1996	Jun
Fitted CPUE	168.7971292	1996	Jan
Fitted CPUE	159.5895428	1996	Feb
Fitted CPUE	136.1201178	1996	Mar
Fitted CPUE	152.3789464	1996	Mar
Fitted CPUE	130.8320519	1996	Jun
Fitted CPUE	120.199249	1996	Apr
Fitted CPUE	112.4519155	1996	May
Fitted CPUE	116.4810973	1996	Aug
Fitted CPUE	102.7345035	1996	Mar
Fitted CPUE	101.551973	1996	Apr
Fitted CPUE	95.54173341	1996	Aug
Fitted CPUE	102.1504644	1996	Sep
Fitted CPUE	105.539223	1996	Dec
Fitted CPUE	95.32627821	1996	May
Fitted CPUE	94.2545186	1996	May
Fitted CPUE	95.5644554	1996	Aug
Fitted CPUE	114.9696144	1996	Feb
Fitted CPUE	120.3508318	1996	Mar
Fitted CPUE	120.6762968	1996	Apr
Fitted CPUE	99.76736221	1996	May
Fitted CPUE	109.6959797	1996	Jun
Fitted CPUE	159.7029523	1996	Feb
Fitted CPUE	108.7395919	1996	Sep
Fitted CPUE	145.8534102	1996	Jan
Fitted CPUE	151.9698443	1996	Mar
Fitted CPUE	127.021093	1996	May
Fitted CPUE	127.8191465	1996	Jun
Fitted CPUE	117.6709658	1996	Aug
Fitted CPUE	173.8391011	1996	Jan
Fitted CPUE	155.8485823	1996	Feb
Fitted CPUE	141.8568694	1996	Mar
Fitted CPUE	127.1895231	1996	Apr
Fitted CPUE	124.2545106	1996	May
Fitted CPUE	127.9483444	1996	May
Fitted CPUE	101.1543694	1996	Jun
Fitted CPUE	91.82400804	1996	Aug
Fitted CPUE	83.60527213	1996	Sep
Fitted CPUE	112.9447807	1996	Oct
Fitted CPUE	164.6307953	1996	Dec
Fitted CPUE	125.3224908	1996	Dec
Fitted CPUE	169.8588843	1996	Feb
Fitted CPUE	173.6321733	1996	Feb
Fitted CPUE	152.2649237	1996	Mar
Fitted CPUE	113.498903	1996	May
Fitted CPUE	101.3390115	1996	Jun
Fitted CPUE	26.00188668	1996	Aug
Fitted CPUE	24.92472077	1996	Sep
Fitted CPUE	34.4204015	1996	Dec
Fitted CPUE	128.3806279	1996	Jan
Fitted CPUE	135.4995391	1996	Feb
Fitted CPUE	109.3004759	1996	Mar
Fitted CPUE	75.79876269	1996	Jun
Fitted CPUE	99.55692784	1996	Aug
Fitted CPUE	100.4950542	1996	Sep
Fitted CPUE	96.44176061	1996	Oct
Fitted CPUE	137.376184	1996	Nov
Fitted CPUE	147.5405459	1996	Feb
Fitted CPUE	127.2261368	1996	Mar
Fitted CPUE	106.4574673	1996	Apr
Fitted CPUE	99.5083766	1996	May
Fitted CPUE	96.73263007	1996	Aug
Fitted CPUE	98.75943396	1996	Sep
Fitted CPUE	111.1095105	1996	Oct
Fitted CPUE	125.0207699	1996	Dec
Fitted CPUE	51.70253481	1996	Jan
Fitted CPUE	40.70098845	1996	Feb
Fitted CPUE	30.35491892	1996	Apr
Fitted CPUE	27.38914489	1996	May
Fitted CPUE	36.50680561	1996	Jun
Fitted CPUE	26.09866237	1996	Aug
Fitted CPUE	27.58493669	1996	Sep
Fitted CPUE	30.17720354	1996	Oct
Fitted CPUE	35.01645099	1996	Nov
Fitted CPUE	41.68580121	1996	Dec
Fitted CPUE	30.06134998	1996	Jun
Fitted CPUE	31.67495391	1996	Sep
Fitted CPUE	38.33873085	1996	Dec
Fitted CPUE	142.5463948	1996	Feb
Fitted CPUE	166.6510007	1996	Mar
Fitted CPUE	114.4872778	1996	Apr
Fitted CPUE	105.1489268	1996	Jun
Fitted CPUE	169.8041008	1996	Jan
Fitted CPUE	173.8389312	1996	Feb
Fitted CPUE	142.8598571	1996	Mar
Fitted CPUE	127.1624181	1996	May
Fitted CPUE	110.3953635	1996	May
Fitted CPUE	92.13394788	1996	Feb
Fitted CPUE	85.72020098	1996	Apr
Fitted CPUE	100.0894723	1996	Apr
Fitted CPUE	94.87644364	1996	May
Fitted CPUE	86.78535699	1996	Feb
Fitted CPUE	85.42810108	1996	Mar
Fitted CPUE	87.89614367	1996	May
Fitted CPUE	79.42857004	1996	Jun
Fitted CPUE	117.7315097	1996	Feb
Fitted CPUE	112.8460705	1996	Apr
Fitted CPUE	101.430067	1996	Aug
Fitted CPUE	107.0058848	1996	Sep
Fitted CPUE	120.7494584	1996	Oct
Fitted CPUE	112.8006025	1996	Nov
Fitted CPUE	147.7447299	1996	Dec
Fitted CPUE	133.5044311	1996	Jan
Fitted CPUE	168.0173974	1996	Feb
Fitted CPUE	142.0372504	1996	Jun
Fitted CPUE	166.608529	1996	Feb
Fitted CPUE	137.1904031	1996	Feb
Fitted CPUE	133.3336261	1996	Mar
Fitted CPUE	123.6808577	1996	Mar
Fitted CPUE	102.7946914	1996	May
Fitted CPUE	103.2895718	1996	May
Fitted CPUE	117.2714308	1996	Jun
Fitted CPUE	78.55516436	1996	May
Fitted CPUE	97.97217725	1996	Feb
Fitted CPUE	95.95991811	1996	Feb
Fitted CPUE	108.3241593	1996	Mar
Fitted CPUE	106.9629163	1996	Jun
Fitted CPUE	101.4883192	1996	Jun
Fitted CPUE	96.54797443	1996	Feb
Fitted CPUE	104.2439123	1996	Mar
Fitted CPUE	107.6772876	1996	May
Fitted CPUE	91.694987	1996	Jun
Fitted CPUE	85.57187581	1996	Aug
Fitted CPUE	117.8722631	1996	Jun
Fitted CPUE	91.34978901	1996	Jun
Fitted CPUE	98.51507213	1996	Aug
Fitted CPUE	131.7692852	1996	Jan
Fitted CPUE	121.1689803	1996	Feb
Fitted CPUE	116.3772028	1996	Mar
Fitted CPUE	118.9461623	1996	Apr
Fitted CPUE	91.47358166	1996	May
Fitted CPUE	96.8513517	1996	Jun
Fitted CPUE	28.82587059	1996	Jan
Fitted CPUE	34.83540404	1996	Feb
Fitted CPUE	29.23385791	1996	Apr
Fitted CPUE	26.90040713	1996	Apr
Fitted CPUE	23.94935514	1996	Jun
Fitted CPUE	23.25760385	1996	Sep
Fitted CPUE	26.67308504	1996	Oct
Fitted CPUE	36.20642332	1996	Nov
Fitted CPUE	31.02583965	1996	Dec
Fitted CPUE	32.74640391	1996	Dec
Fitted CPUE	150.3253712	1996	Mar
Fitted CPUE	116.3093519	1996	Apr
Fitted CPUE	90.56612784	1996	May
Fitted CPUE	104.6975573	1996	Jun
Fitted CPUE	120.0543476	1996	Jan
Fitted CPUE	125.7029871	1996	Feb
Fitted CPUE	115.8134158	1996	Apr
Fitted CPUE	108.0772932	1996	May
Fitted CPUE	84.87360302	1996	Jun
Fitted CPUE	133.6224889	1996	Feb
Fitted CPUE	95.47000996	1996	Mar
Fitted CPUE	103.1474762	1996	Jun
Fitted CPUE	164.2458495	1996	Mar
Fitted CPUE	187.6915069	1996	Apr
Fitted CPUE	130.9682907	1996	Mar
Fitted CPUE	155.1146269	1996	Mar
Fitted CPUE	132.2214746	1996	May
Fitted CPUE	148.8001342	1996	May
Fitted CPUE	111.1012999	1996	Feb
Fitted CPUE	103.5238701	1996	Jan
Fitted CPUE	92.04604538	1996	Feb
Fitted CPUE	84.08880133	1996	Mar
Fitted CPUE	86.83906616	1996	May
Fitted CPUE	74.0674203	1996	Jun
Fitted CPUE	107.6248471	1996	Aug
Fitted CPUE	90.92543742	1996	Dec
Fitted CPUE	93.8667929	1996	Dec
Fitted CPUE	134.5700336	1996	Jan
Fitted CPUE	149.337802	1996	Jan
Fitted CPUE	131.5840957	1996	Feb
Fitted CPUE	106.3714245	1996	Apr
Fitted CPUE	128.1031954	1996	May
Fitted CPUE	84.09022461	1996	Jun
Fitted CPUE	99.09156281	1996	Aug
Fitted CPUE	114.6842519	1996	Sep
Fitted CPUE	132.3649361	1996	Oct
Fitted CPUE	128.0164326	1996	Dec
Fitted CPUE	119.5217224	1996	Dec
Fitted CPUE	118.6082967	1996	Feb
Fitted CPUE	104.4982167	1996	Mar
Fitted CPUE	30.70262963	1996	Apr
Fitted CPUE	88.12812019	1996	Aug
Fitted CPUE	25.95813318	1996	Sep
Fitted CPUE	30.01194846	1996	Oct
Fitted CPUE	93.73353623	1996	Dec
Fitted CPUE	150.0901964	1996	Jan
Fitted CPUE	134.4869996	1996	Feb
Fitted CPUE	116.3196267	1996	Mar
Fitted CPUE	123.7317618	1996	Apr
Fitted CPUE	113.1644895	1996	May
Fitted CPUE	109.6959797	1996	Jun
Fitted CPUE	111.9353991	1996	Sep
Fitted CPUE	161.2174761	1996	Jan
Fitted CPUE	103.4838782	1996	Apr
Fitted CPUE	83.29393272	1996	May
Fitted CPUE	27.1163489	1996	Aug
Fitted CPUE	126.7590162	1996	Dec
Fitted CPUE	128.3195479	1996	Dec
Fitted CPUE	113.0022125	1996	Feb
Fitted CPUE	136.3699598	1996	Mar
Fitted CPUE	141.7149015	1996	Apr
Fitted CPUE	45.16741661	1996	May
Fitted CPUE	141.8917645	1996	Jan
Fitted CPUE	142.6998017	1996	Feb
Fitted CPUE	99.0159334	1996	Mar
Fitted CPUE	130.9890363	1996	Mar
Fitted CPUE	121.9639886	1996	Apr
Fitted CPUE	122.0686296	1996	May
Fitted CPUE	86.46660562	1996	Jun
Fitted CPUE	106.7364953	1996	Jun
Fitted CPUE	100.9266962	1996	Aug
Fitted CPUE	100.9693394	1996	Sep
Fitted CPUE	139.0862197	1996	Nov
Fitted CPUE	87.2659568	1996	Dec
Fitted CPUE	127.194382	1996	Dec
Fitted CPUE	54.59672555	1996	Jan
Fitted CPUE	49.33504133	1996	Mar
Fitted CPUE	36.29164253	1996	Jun
Fitted CPUE	32.31327715	1996	Aug
Fitted CPUE	37.72851597	1996	Sep
Fitted CPUE	40.31830178	1996	Oct
Fitted CPUE	46.67561816	1996	Nov
Fitted CPUE	181.8815434	1996	Mar
Fitted CPUE	38.20100663	1996	Jan
Fitted CPUE	40.31598478	1996	Feb
Fitted CPUE	43.24910483	1996	Mar
Fitted CPUE	32.13262953	1996	May
Fitted CPUE	28.82919674	1996	Jun
Fitted CPUE	181.4137665	1996	Mar
Fitted CPUE	138.3359022	1996	Apr
Fitted CPUE	131.3885434	1996	Jun
Fitted CPUE	117.8398186	1996	Apr
Fitted CPUE	109.7545249	1996	Apr
Fitted CPUE	91.6038328	1996	May
Fitted CPUE	118.7128544	1996	Jan
Fitted CPUE	118.6082967	1996	Feb
Fitted CPUE	103.5867022	1996	Apr
Fitted CPUE	88.34526741	1996	May
Fitted CPUE	111.7221302	1996	Aug
Fitted CPUE	114.6941169	1996	Mar
Fitted CPUE	116.3418563	1996	May
Fitted CPUE	113.301268	1996	May
Fitted CPUE	114.3272364	1996	Jun
Fitted CPUE	124.6422585	1996	Mar
Fitted CPUE	113.2457745	1996	Apr
Fitted CPUE	156.1097954	1996	Jan
Fitted CPUE	148.8083086	1996	Feb
Fitted CPUE	124.6553783	1996	Apr
Fitted CPUE	108.2546219	1996	Feb
Fitted CPUE	118.3992008	1996	May
Fitted CPUE	151.098452	1996	Jan
Fitted CPUE	156.114274	1996	Feb
Fitted CPUE	128.1020944	1996	Apr
Fitted CPUE	112.4801942	1996	Apr
Fitted CPUE	108.6000457	1996	May
Fitted CPUE	105.1496461	1996	Jun
Fitted CPUE	110.0096684	1996	Aug
Fitted CPUE	112.7769604	1996	Sep
Fitted CPUE	127.3296301	1996	Oct
Fitted CPUE	131.8104101	1996	Nov
Fitted CPUE	118.8813033	1996	Dec
Fitted CPUE	128.3369459	1996	Dec
Fitted CPUE	147.9765353	1996	Jan
Fitted CPUE	169.8615104	1996	Feb
Fitted CPUE	139.9116062	1996	Mar
Fitted CPUE	115.881995	1996	Mar
Fitted CPUE	123.0704387	1996	Apr
Fitted CPUE	115.2634812	1996	Jun
Fitted CPUE	130.8249226	1996	Aug
Fitted CPUE	111.0012593	1996	Sep
Fitted CPUE	120.3984511	1996	Nov
Fitted CPUE	128.3401939	1996	Dec
Fitted CPUE	152.3459712	1996	Dec
Fitted CPUE	164.2171334	1996	Feb
Fitted CPUE	133.1598569	1996	Apr
Fitted CPUE	119.1544866	1996	Apr
Fitted CPUE	126.0446232	1996	May
Fitted CPUE	108.6731757	1996	Jun
Fitted CPUE	116.5158034	1996	Aug
Fitted CPUE	108.4102421	1996	Sep
Fitted CPUE	123.4126453	1996	Oct
Fitted CPUE	143.8350147	1996	Nov
Fitted CPUE	146.8846844	1996	Dec
Fitted CPUE	148.695206	1996	Dec
Fitted CPUE	124.6378948	1996	Mar
Fitted CPUE	107.4497728	1996	Apr
Fitted CPUE	100.0582286	1996	May
Fitted CPUE	97.06323658	1996	May
Fitted CPUE	116.68941	1996	Jun
Fitted CPUE	101.3569451	1996	Oct
Fitted CPUE	148.0043483	1996	Dec
Fitted CPUE	128.3806279	1996	Jan
Fitted CPUE	154.2017938	1996	Feb
Fitted CPUE	138.3926114	1996	Mar
Fitted CPUE	92.21407193	1996	Apr
Fitted CPUE	127.4397333	1996	May
Fitted CPUE	101.7767825	1996	Jun
Fitted CPUE	99.95553586	1996	Aug
Fitted CPUE	129.0821795	1996	Oct
Fitted CPUE	163.5993222	1996	Mar
Fitted CPUE	109.4115926	1996	Apr
Fitted CPUE	102.7720383	1996	May
Fitted CPUE	85.63951305	1996	Jun
Fitted CPUE	80.70248239	1996	Aug
Fitted CPUE	90.02686714	1996	Sep
Fitted CPUE	163.3933077	1996	Oct
Fitted CPUE	141.3332578	1996	Dec
Fitted CPUE	180.8069814	1996	Jan
Fitted CPUE	164.6061469	1996	Feb
Fitted CPUE	167.7025788	1996	Mar
Fitted CPUE	129.954497	1996	Apr
Fitted CPUE	119.4961773	1996	May
Fitted CPUE	80.22129374	1996	Aug
Fitted CPUE	98.79704786	1996	Sep
Fitted CPUE	119.3165111	1996	Nov
Fitted CPUE	124.6460776	1996	Dec
Fitted CPUE	150.078104	1996	Mar
Fitted CPUE	124.9867833	1996	Apr
Fitted CPUE	120.8953	1996	May
Fitted CPUE	95.43042177	1996	Jun
Fitted CPUE	116.1236611	1996	Aug
Fitted CPUE	114.6842519	1996	Sep
Fitted CPUE	132.8931461	1996	Dec
Fitted CPUE	183.8892548	1996	Dec
Fitted CPUE	134.6558457	1996	Mar
Fitted CPUE	138.146306	1996	Apr
Fitted CPUE	116.0294674	1996	May
Fitted CPUE	119.1686293	1996	Jun
Fitted CPUE	110.9756297	1996	Aug
Fitted CPUE	117.5309208	1996	Aug
Fitted CPUE	101.2185752	1996	Sep
Fitted CPUE	152.8290256	1996	Oct
Fitted CPUE	142.2354978	1996	Jan
Fitted CPUE	122.8235273	1996	Feb
Fitted CPUE	135.4748742	1996	Mar
Fitted CPUE	108.6467034	1996	May
Fitted CPUE	96.2871264	1996	Jun
Fitted CPUE	106.6521784	1996	Aug
Fitted CPUE	95.48883769	1996	Sep
Fitted CPUE	126.4280975	1996	Oct
Fitted CPUE	130.4824332	1996	Nov
Fitted CPUE	120.5995657	1996	Dec
Fitted CPUE	158.1227883	1996	Dec
Fitted CPUE	161.2643036	1996	Mar
Fitted CPUE	162.5749963	1996	Apr
Fitted CPUE	151.9026013	1996	Jun
Fitted CPUE	126.3007157	1996	Mar
Fitted CPUE	143.9400538	1996	Apr
Fitted CPUE	119.2753891	1996	May
Fitted CPUE	114.7878507	1996	Jun
Fitted CPUE	78.81283151	1996	Aug
Fitted CPUE	117.7484487	1996	Sep
Fitted CPUE	154.7217535	1996	Oct
Fitted CPUE	135.031181	1996	Nov
Fitted CPUE	143.0627814	1996	Dec
Fitted CPUE	135.7910435	1996	Jan
Fitted CPUE	95.56485929	1996	May
Fitted CPUE	149.9808167	1996	May
Fitted CPUE	91.92075013	1996	Jun
Fitted CPUE	102.8633774	1996	Aug
Fitted CPUE	114.7897595	1996	Sep
Fitted CPUE	118.5344623	1996	Oct
Fitted CPUE	128.2184178	1996	Nov
Fitted CPUE	115.4446668	1996	Dec
Fitted CPUE	134.2029559	1996	Jan
Fitted CPUE	134.4006663	1996	Feb
Fitted CPUE	145.176722	1996	Mar
Fitted CPUE	125.6827856	1996	Mar
Fitted CPUE	127.804218	1996	Aug
Fitted CPUE	99.83384915	1996	Sep
Fitted CPUE	142.7665113	1996	Oct
Fitted CPUE	141.8575621	1996	Nov
Fitted CPUE	132.1144995	1996	Dec
Fitted CPUE	122.9934941	1996	Jan
Fitted CPUE	134.2385135	1996	Feb
Fitted CPUE	139.0202089	1996	Feb
Fitted CPUE	156.0337662	1996	Mar
Fitted CPUE	107.1978339	1996	Jun
Fitted CPUE	105.6621491	1996	Aug
Fitted CPUE	148.5322421	1996	Jan
Fitted CPUE	116.9612594	1996	Feb
Fitted CPUE	112.4197431	1996	May
Fitted CPUE	114.509575	1996	Jun
Fitted CPUE	112.5025909	1996	Aug
Fitted CPUE	90.75148946	1996	Dec
Fitted CPUE	123.3192324	1996	Feb
Fitted CPUE	137.8317505	1996	Mar
Fitted CPUE	134.2583207	1996	Apr
Fitted CPUE	100.8340446	1996	Jun
Fitted CPUE	170.9363838	1996	Jan
Fitted CPUE	142.9832813	1996	Feb
Fitted CPUE	133.693048	1996	Mar
Fitted CPUE	120.7139661	1996	Apr
Fitted CPUE	155.3546557	1996	Apr
Fitted CPUE	109.9011488	1996	May
Fitted CPUE	178.9643482	1996	Feb
Fitted CPUE	148.920165	1996	Apr
Fitted CPUE	138.7252035	1996	May
Fitted CPUE	151.5662091	1996	May
Fitted CPUE	113.3213783	1996	Jun
Fitted CPUE	29.67140169	1996	Feb
Fitted CPUE	24.97042611	1996	Apr
Fitted CPUE	27.55850743	1996	May
Fitted CPUE	27.2026419	1996	Oct
Fitted CPUE	28.32447443	1996	Dec
Fitted CPUE	28.41239352	1996	Dec
Fitted CPUE	112.7120836	1996	Feb
Fitted CPUE	136.0550799	1996	Mar
Fitted CPUE	109.0496293	1996	Mar
Fitted CPUE	99.56076599	1996	Jun
Fitted CPUE	85.16326418	1996	Jun
Fitted CPUE	132.3510807	1996	Jan
Fitted CPUE	116.4203848	1996	Feb
Fitted CPUE	155.4365683	1996	Mar
Fitted CPUE	98.0877774	1996	Apr
Fitted CPUE	87.17273294	1996	May
Fitted CPUE	93.87854076	1996	Jun
Fitted CPUE	108.0007924	1996	Aug
Fitted CPUE	116.0791727	1996	Oct
Fitted CPUE	132.6861557	1996	Nov
Fitted CPUE	105.5801819	1996	Dec
Fitted CPUE	123.6700665	1996	Feb
Fitted CPUE	122.1738767	1996	Mar
Fitted CPUE	95.80311843	1996	May
Fitted CPUE	102.4658843	1996	Jun
Fitted CPUE	75.20394611	1996	Aug
Fitted CPUE	101.037309	1996	Sep
Fitted CPUE	148.424891	1996	Jan
Fitted CPUE	102.091457	1996	Jan
Fitted CPUE	82.47430194	1996	Feb
Fitted CPUE	104.6284029	1996	Mar
Fitted CPUE	89.18703836	1996	Apr
Fitted CPUE	82.20317019	1996	May
Fitted CPUE	77.51775511	1996	Jun
Fitted CPUE	76.13872407	1996	Aug
Fitted CPUE	72.05000488	1996	Sep
Fitted CPUE	105.6730081	1996	Dec
Fitted CPUE	33.58575616	1996	Apr
Fitted CPUE	30.11214431	1996	May
Fitted CPUE	26.57087349	1996	Aug
Fitted CPUE	88.05992774	1996	Sep
Fitted CPUE	143.3661741	1996	Oct
Fitted CPUE	98.99207271	1996	Oct
Fitted CPUE	112.9891513	1996	Nov
Fitted CPUE	102.3221523	1996	Dec
Fitted CPUE	51.19897534	1996	Apr
Fitted CPUE	123.9139985	1996	Apr
Fitted CPUE	139.3746501	1996	May
Fitted CPUE	155.3136164	1996	Jan
Fitted CPUE	160.113673	1996	Feb
Fitted CPUE	148.379312	1996	Mar
Fitted CPUE	123.331431	1996	Apr
Fitted CPUE	107.2180064	1996	May
Fitted CPUE	116.1741094	1996	May
Fitted CPUE	29.07336651	1996	Jan
Fitted CPUE	28.47087496	1996	Feb
Fitted CPUE	21.48387435	1996	Mar
Fitted CPUE	22.43885221	1996	May
Fitted CPUE	21.95085701	1996	May
Fitted CPUE	21.84322954	1996	Aug
Fitted CPUE	30.52208431	1996	Dec
Fitted CPUE	25.34330379	1996	Dec
Fitted CPUE	126.3993321	1996	Feb
Fitted CPUE	51.57231031	1996	Dec
Fitted CPUE	140.563434	1996	Jan
Fitted CPUE	121.8191425	1996	Feb
Fitted CPUE	113.3138048	1996	Mar
Fitted CPUE	121.5614254	1996	Mar
Fitted CPUE	34.16790888	1996	May
Fitted CPUE	97.71109406	1996	Jun
Fitted CPUE	157.7713463	1996	Jan
Fitted CPUE	155.9044479	1996	Feb
Fitted CPUE	167.4234101	1996	Mar
Fitted CPUE	140.2130808	1996	Apr
Fitted CPUE	133.3099335	1996	Jan
Fitted CPUE	90.72005048	1996	Jun
Fitted CPUE	100.5582001	1996	Aug
Fitted CPUE	134.3049809	1996	Jan
Fitted CPUE	104.7832883	1996	May
Fitted CPUE	120.2003764	1996	Jun
Fitted CPUE	94.73923733	1996	Aug
Fitted CPUE	134.4600985	1996	Aug
Fitted CPUE	104.2331274	1996	Oct
Fitted CPUE	170.0644133	1996	Nov
Fitted CPUE	136.2753231	1996	Dec
Fitted CPUE	154.2564613	1996	Dec
Fitted CPUE	109.4686646	1996	May
Fitted CPUE	134.9740684	1996	Jun
Fitted CPUE	167.3253583	1996	Jan
Fitted CPUE	159.4078757	1996	Feb
Fitted CPUE	131.2364539	1996	Mar
Fitted CPUE	146.7240562	1996	Apr
Fitted CPUE	128.5929744	1996	May
Fitted CPUE	108.5433518	1996	May
Fitted CPUE	130.4090669	1996	Feb
Fitted CPUE	105.6992964	1996	Mar
Fitted CPUE	68.63608655	1996	Apr
Fitted CPUE	92.70609221	1996	May
Fitted CPUE	89.32559087	1996	Aug
Fitted CPUE	94.98479929	1996	Sep
Fitted CPUE	111.4408581	1996	Oct
Fitted CPUE	172.7092181	1996	Jan
Fitted CPUE	176.2713103	1996	Feb
Fitted CPUE	133.8215745	1996	Mar
Fitted CPUE	159.0999231	1996	Apr
Fitted CPUE	128.4399308	1996	May
Fitted CPUE	118.083929	1996	Jun
Fitted CPUE	110.0375034	1996	Jun
Fitted CPUE	140.76135	1996	Mar
Fitted CPUE	149.9204054	1996	May
Fitted CPUE	130.14584	1996	Jun
Fitted CPUE	157.9583082	1996	Feb
Fitted CPUE	192.3452367	1996	Jan
Fitted CPUE	152.2245838	1996	Feb
Fitted CPUE	143.8407697	1996	Jan
Fitted CPUE	133.3292325	1996	Feb
Fitted CPUE	111.1785256	1996	Mar
Fitted CPUE	130.7286117	1996	Mar
Fitted CPUE	126.5327778	1996	Apr
Fitted CPUE	123.4173234	1996	May
Fitted CPUE	108.4776301	1996	Jun
Fitted CPUE	131.6568534	1996	Aug
Fitted CPUE	116.6411217	1996	Sep
Fitted CPUE	122.1096227	1996	Oct
Fitted CPUE	107.1414446	1996	Oct
Fitted CPUE	138.3076804	1996	Nov
Fitted CPUE	121.9494999	1996	Dec
Fitted CPUE	107.1276563	1996	Feb
Fitted CPUE	133.7412805	1996	Mar
Fitted CPUE	122.7153757	1996	Mar
Fitted CPUE	90.40561355	1996	May
Fitted CPUE	104.0524564	1996	Jun
Fitted CPUE	100.9024868	1996	Aug
Fitted CPUE	106.7242659	1996	Sep
Fitted CPUE	104.4917053	1996	Oct
Fitted CPUE	171.0749313	1996	Dec
Fitted CPUE	103.1785817	1996	Feb
Fitted CPUE	106.3566376	1996	Mar
Fitted CPUE	90.66021512	1996	Apr
Fitted CPUE	94.03391315	1996	May
Fitted CPUE	95.07579622	1996	Jun
Fitted CPUE	92.48843444	1996	Jun
Fitted CPUE	85.83766024	1996	Aug
Fitted CPUE	80.47072716	1996	Sep
Fitted CPUE	102.9467084	1996	Dec
Fitted CPUE	176.7811006	1996	Feb
Fitted CPUE	124.4039834	1996	Mar
Fitted CPUE	109.1488082	1996	Apr
Fitted CPUE	155.2113103	1996	Apr
Fitted CPUE	134.2031321	1996	Mar
Fitted CPUE	103.1686759	1996	Apr
Fitted CPUE	107.9993066	1996	May
Fitted CPUE	117.928625	1996	Jun
Fitted CPUE	147.7975392	1996	Mar
Fitted CPUE	116.7352061	1996	Apr
Fitted CPUE	103.3285286	1996	Jun
Fitted CPUE	124.125115	1996	Oct
Fitted CPUE	132.6577052	1996	Dec
Fitted CPUE	164.2411386	1996	Dec
Fitted CPUE	142.4640784	1996	Jan
Fitted CPUE	117.0741747	1996	Mar
Fitted CPUE	137.3546251	1996	Apr
Fitted CPUE	116.7344428	1996	Mar
Fitted CPUE	126.4722663	1996	Apr
Fitted CPUE	131.1392059	1996	May
Fitted CPUE	146.9789931	1996	Aug
Fitted CPUE	154.6021078	1996	Jan
Fitted CPUE	104.9605588	1996	Mar
Fitted CPUE	119.5054982	1996	Apr
Fitted CPUE	150.5903361	1996	Apr
Fitted CPUE	98.06832009	1996	May
Fitted CPUE	100.0859775	1996	Jun
Fitted CPUE	114.2396957	1996	Aug
Fitted CPUE	105.2087187	1996	Sep
Fitted CPUE	156.4118417	1996	Oct
Fitted CPUE	146.8615805	1996	Nov
Fitted CPUE	126.2846474	1996	Apr
Fitted CPUE	118.8469599	1996	May
Fitted CPUE	107.2699484	1996	May
Fitted CPUE	105.0744094	1996	Jun
Fitted CPUE	173.175019	1996	Jan
Fitted CPUE	119.1899536	1996	Feb
Fitted CPUE	120.2802482	1996	Apr
Fitted CPUE	119.6461045	1996	May
Fitted CPUE	109.8297685	1996	Jun
Fitted CPUE	99.1241572	1996	Aug
Fitted CPUE	109.6119115	1996	Sep
Fitted CPUE	120.5204967	1996	Oct
Fitted CPUE	120.6285825	1996	Oct
Fitted CPUE	168.1442272	1996	Nov
Fitted CPUE	124.7180638	1996	Dec
Fitted CPUE	126.2284927	1996	Feb
Fitted CPUE	185.5087757	1996	Apr
Fitted CPUE	140.7742813	1996	May
Fitted CPUE	127.9385169	1996	Jun
Fitted CPUE	151.7782576	1996	Jan
Fitted CPUE	122.0048559	1996	Mar
Fitted CPUE	154.6103213	1996	Apr
Fitted CPUE	128.3851051	1996	May
Fitted CPUE	113.4413251	1996	May
Fitted CPUE	105.2506505	1996	Feb
Fitted CPUE	152.674477	1996	Apr
Fitted CPUE	94.18179755	1996	May
Fitted CPUE	115.3746761	1996	Jan
Fitted CPUE	113.2021771	1996	Apr
Fitted CPUE	107.8966388	1996	May
Fitted CPUE	159.6940782	1996	Mar
Fitted CPUE	124.9754824	1996	Apr
Fitted CPUE	193.7761663	1996	Apr
Fitted CPUE	128.3076181	1996	Jun
Fitted CPUE	29.73553466	1996	May
Fitted CPUE	143.7890529	1996	Feb
Fitted CPUE	123.0924566	1996	Apr
Fitted CPUE	98.95396851	1996	Jun
Fitted CPUE	126.9771077	1996	Nov
Fitted CPUE	117.164879	1996	Feb
Fitted CPUE	119.0004414	1996	Feb
Fitted CPUE	106.2255886	1996	Mar
Fitted CPUE	114.1250006	1996	Jun
Fitted CPUE	102.3301804	1996	Sep
Fitted CPUE	108.7188883	1996	Oct
Fitted CPUE	112.9520719	1996	Dec
Fitted CPUE	114.0396495	1996	Dec
Fitted CPUE	172.9592798	1996	Feb
Fitted CPUE	151.1264612	1996	Apr
Fitted CPUE	95.58829154	1996	Sep
Fitted CPUE	140.3153982	1996	Jan
Fitted CPUE	129.6580323	1996	Apr
Fitted CPUE	109.6237665	1996	Jun
Fitted CPUE	118.29791	1996	Aug
Fitted CPUE	107.47219	1996	Sep
Fitted CPUE	118.0258457	1996	Oct
Fitted CPUE	136.4172301	1996	Dec
Fitted CPUE	52.94165041	1996	Feb
Fitted CPUE	62.89085023	1996	Mar
Fitted CPUE	50.65413409	1996	Apr
Fitted CPUE	34.75852562	1996	Jun
Fitted CPUE	47.85741837	1996	Jan
Fitted CPUE	154.089839	1996	Feb
Fitted CPUE	146.2696451	1996	Mar
Fitted CPUE	101.0275528	1996	May
Fitted CPUE	104.4312127	1996	Jun
Fitted CPUE	97.19375128	1996	Aug
Fitted CPUE	128.3235774	1996	Mar
Fitted CPUE	90.50794192	1996	Aug
Fitted CPUE	110.117377	1996	Feb
Fitted CPUE	109.6396976	1996	Apr
Fitted CPUE	94.20797738	1996	May
Fitted CPUE	92.48843444	1996	Jun
Fitted CPUE	148.7314002	1996	Mar
Fitted CPUE	123.6909476	1996	Apr
Fitted CPUE	127.532608	1996	May
Fitted CPUE	97.67675996	1996	Jun
Fitted CPUE	125.2026807	1996	Jan
Fitted CPUE	127.0675179	1996	Mar
Fitted CPUE	128.3032425	1996	Apr
Fitted CPUE	111.873263	1996	May
Fitted CPUE	115.3491889	1996	Aug
Fitted CPUE	102.7926447	1996	Sep
Fitted CPUE	127.9639086	1996	Oct
Fitted CPUE	115.8536541	1996	Nov
Fitted CPUE	107.5435416	1996	Dec
Fitted CPUE	126.2588828	1996	May
Fitted CPUE	97.74195291	1996	Jun
Fitted CPUE	94.39760342	1996	Aug
Fitted CPUE	104.6440714	1996	Sep
Fitted CPUE	118.0258457	1996	Oct
Fitted CPUE	129.2725229	1996	Nov
Fitted CPUE	136.6816793	1996	Dec
Fitted CPUE	135.0360215	1996	Dec
Fitted CPUE	147.8186427	1996	Feb
Fitted CPUE	165.4569426	1996	Mar
Fitted CPUE	141.6624509	1996	Apr
Fitted CPUE	140.3615042	1996	May
Fitted CPUE	167.4603661	1996	May
Fitted CPUE	135.6686433	1996	Mar
Fitted CPUE	83.37668368	1996	Jun
Fitted CPUE	91.54891995	1996	Apr
Fitted CPUE	124.0049452	1996	Apr
Fitted CPUE	83.35833292	1996	May
Fitted CPUE	110.7564514	1996	Jun
Fitted CPUE	91.61847857	1996	Aug
Fitted CPUE	131.2589019	1996	Mar
Fitted CPUE	93.56784877	1996	Jun
Fitted CPUE	168.2750878	1996	Jan
Fitted CPUE	164.8435863	1996	Mar
Fitted CPUE	169.4451105	1996	Apr
Fitted CPUE	130.3913959	1996	May
Fitted CPUE	141.3220699	1996	Jan
Fitted CPUE	205.4168642	1996	Feb
Fitted CPUE	121.9048953	1996	Apr
Fitted CPUE	152.2555239	1996	May
Fitted CPUE	115.5626285	1996	Jun
Fitted CPUE	117.3449921	1996	May
Fitted CPUE	131.18566	1996	Jun
Fitted CPUE	121.7727922	1996	Oct
Fitted CPUE	154.7111803	1996	Dec
Fitted CPUE	148.8647856	1996	Jan
Fitted CPUE	157.0892282	1996	Feb
Fitted CPUE	130.1786885	1996	Apr
Fitted CPUE	104.2646824	1996	May
Fitted CPUE	139.9901461	1996	Jan
Fitted CPUE	140.07437	1996	Feb
Fitted CPUE	132.5802956	1996	Mar
Fitted CPUE	139.3074929	1996	Apr
Fitted CPUE	117.423421	1996	May
Fitted CPUE	104.3245893	1996	Jun
Fitted CPUE	97.39437935	1996	Aug
Fitted CPUE	122.4940472	1996	Oct
Fitted CPUE	131.3700699	1996	Dec
Fitted CPUE	123.1338072	1996	Dec
Fitted CPUE	159.6415003	1996	Feb
Fitted CPUE	123.9246986	1996	Mar
Fitted CPUE	137.5379952	1996	Apr
Fitted CPUE	103.3329932	1996	May
Fitted CPUE	113.3695306	1996	Jun
Fitted CPUE	145.5839228	1996	Jan
Fitted CPUE	125.7699081	1996	Mar
Fitted CPUE	112.7697728	1996	Apr
Fitted CPUE	116.1311692	1996	May
Fitted CPUE	109.8297685	1996	Jun
Fitted CPUE	117.5309208	1996	Aug
Fitted CPUE	128.8292659	1996	Feb
Fitted CPUE	108.0622033	1996	Mar
Fitted CPUE	134.2225946	1996	May
Fitted CPUE	124.2142692	1996	Jun
Fitted CPUE	104.1908681	1996	Aug
Fitted CPUE	110.1104236	1996	Sep
Fitted CPUE	103.5809165	1996	Oct
Fitted CPUE	116.0793301	1996	Nov
Fitted CPUE	100.9667698	1996	Dec
Fitted CPUE	159.8462356	1996	Jan
Fitted CPUE	133.4975266	1996	Feb
Fitted CPUE	89.59989194	1996	May
Fitted CPUE	86.98283892	1996	Aug
Fitted CPUE	126.7727721	1996	Dec
Fitted CPUE	117.4440774	1996	Dec
Fitted CPUE	120.7052225	1996	Feb
Fitted CPUE	89.12808762	1996	Apr
Fitted CPUE	93.90027607	1996	May
Fitted CPUE	88.61281177	1996	Jun
Fitted CPUE	95.32455567	1996	Aug
Fitted CPUE	99.47896505	1996	Oct
Fitted CPUE	106.6936311	1996	Nov
Fitted CPUE	96.70123534	1996	Dec
Fitted CPUE	121.8046318	1996	Jan
Fitted CPUE	168.9680806	1996	Feb
Fitted CPUE	103.5667653	1996	Jun
Fitted CPUE	147.8401254	1996	Jan
Fitted CPUE	144.7786044	1996	Feb
Fitted CPUE	104.6872099	1996	Jun
Fitted CPUE	107.3941234	1996	Aug
Fitted CPUE	147.4261327	1996	Jan
Fitted CPUE	188.5473753	1996	Feb
Fitted CPUE	154.2857957	1996	Mar
Fitted CPUE	154.4116766	1996	Jun
Fitted CPUE	119.7359278	1996	Jan
Fitted CPUE	126.9150852	1996	Feb
Fitted CPUE	133.8828672	1996	Mar
Fitted CPUE	113.9541861	1996	Apr
Fitted CPUE	100.7548413	1996	May
Fitted CPUE	113.3147618	1996	Jun
Fitted CPUE	102.5254722	1996	Aug
Fitted CPUE	99.90107637	1996	Sep
Fitted CPUE	175.5621737	1996	Jan
Fitted CPUE	159.1862277	1996	Mar
Fitted CPUE	151.3771449	1996	Apr
Fitted CPUE	111.6275206	1996	May
Fitted CPUE	134.0710052	1996	Jun
Fitted CPUE	130.9485057	1996	Mar
Fitted CPUE	98.21904361	1996	Apr
Fitted CPUE	96.14754719	1996	May
Fitted CPUE	93.77056678	1996	Jun
Fitted CPUE	180.5820498	1996	Jan
Fitted CPUE	194.4549582	1996	Mar
Fitted CPUE	218.5739994	1996	Apr
Fitted CPUE	182.2921436	1996	May
Fitted CPUE	148.4960758	1996	May
Fitted CPUE	145.830999	1996	Jun
Fitted CPUE	143.7468321	1996	Jan
Fitted CPUE	139.3465296	1996	Feb
Fitted CPUE	128.2947913	1996	Jan
Fitted CPUE	119.2645167	1996	Feb
Fitted CPUE	96.47276126	1996	Mar
Fitted CPUE	83.39179546	1996	Jun
Fitted CPUE	150.024803	1996	Jan
Fitted CPUE	160.7062458	1996	Feb
Fitted CPUE	168.0666624	1996	Mar
Fitted CPUE	119.2211247	1996	Apr
Fitted CPUE	111.4866966	1996	May
Fitted CPUE	112.34606	1996	Jun
Fitted CPUE	219.6116314	1996	Jan
Fitted CPUE	156.8690088	1996	Mar
Fitted CPUE	128.9788226	1996	May
Fitted CPUE	80.90692441	1996	Jun
Fitted CPUE	117.0231528	1996	Feb
Fitted CPUE	137.3565206	1996	Apr
Fitted CPUE	103.6264298	1996	May
Fitted CPUE	106.4449813	1996	Jun
Fitted CPUE	165.4648963	1996	Jan
Fitted CPUE	141.0528316	1996	Mar
Fitted CPUE	119.046152	1996	Apr
Fitted CPUE	103.0681491	1996	May
Fitted CPUE	111.4975108	1996	Jun
Fitted CPUE	106.0224249	1996	Aug
Fitted CPUE	197.1681692	1996	Jan
Fitted CPUE	151.9588708	1996	Feb
Fitted CPUE	180.8682126	1996	Apr
Fitted CPUE	185.4547398	1996	May
Fitted CPUE	122.2796397	1996	Jun
Fitted CPUE	132.7692709	1996	Feb
Fitted CPUE	144.2291005	1996	Mar
Fitted CPUE	143.2966618	1996	Apr
Fitted CPUE	150.4841731	1996	Apr
Fitted CPUE	107.8426072	1996	Jun
Fitted CPUE	162.5145389	1996	Jan
Fitted CPUE	135.7985921	1996	Feb
Fitted CPUE	141.1373008	1996	Mar
Fitted CPUE	97.48087243	1996	Jun
Fitted CPUE	106.2129324	1996	Jan
Fitted CPUE	97.92656742	1996	May
Fitted CPUE	146.8344346	1996	Feb
Fitted CPUE	157.0312693	1996	Feb
Fitted CPUE	208.1331481	1996	Mar
Fitted CPUE	135.3292611	1996	Jun
Fitted CPUE	141.9632552	1996	Feb
Fitted CPUE	128.3530739	1996	Mar
Fitted CPUE	152.3482888	1996	Mar
Fitted CPUE	102.9641024	1996	May
Fitted CPUE	108.6695383	1996	May
Fitted CPUE	107.1624606	1996	Jun
Fitted CPUE	129.5273473	1996	Jan
Fitted CPUE	133.5244602	1996	Feb
Fitted CPUE	136.8610541	1996	Apr
Fitted CPUE	161.9782447	1996	Jan
Fitted CPUE	160.4325609	1996	Feb
Fitted CPUE	163.3486857	1996	Mar
Fitted CPUE	137.2799487	1996	Apr
Fitted CPUE	123.8308289	1996	May
Fitted CPUE	109.7698371	1996	Jun
Fitted CPUE	132.9096437	1996	Apr
Fitted CPUE	138.5972297	1996	May
Fitted CPUE	91.04270805	1996	Jan
Fitted CPUE	116.2481405	1996	Feb
Fitted CPUE	118.767912	1996	Mar
Fitted CPUE	105.5722315	1996	Jan
Fitted CPUE	148.0339761	1996	Mar
Fitted CPUE	98.98787334	1996	May
Fitted CPUE	135.9773382	1996	Jan
Fitted CPUE	141.4623486	1996	Mar
Fitted CPUE	121.2736175	1996	Apr
Fitted CPUE	153.9009712	1996	Jan
Fitted CPUE	135.8581563	1996	Feb
Fitted CPUE	152.2649237	1996	Mar
Fitted CPUE	132.8740789	1996	Apr
Fitted CPUE	120.5607392	1996	Jun
Fitted CPUE	119.9401127	1996	Jan
Fitted CPUE	168.8300239	1996	Feb
Fitted CPUE	96.15683402	1996	Jun
Fitted CPUE	156.9880436	1996	Feb
Fitted CPUE	142.2155909	1996	Mar
Fitted CPUE	150.1408944	1996	Apr
Fitted CPUE	113.228175	1996	May
Fitted CPUE	119.7306611	1996	Jun
Fitted CPUE	126.6716526	1996	Mar
Fitted CPUE	128.666674	1996	May
Fitted CPUE	98.9112648	1996	Jun
Fitted CPUE	139.1566283	1996	Dec
Fitted CPUE	152.0519645	1996	Jan
Fitted CPUE	111.2508306	1996	Feb
Fitted CPUE	139.7119579	1996	Mar
Fitted CPUE	110.8647836	1996	Jun
Fitted CPUE	100.7420785	1996	Aug
Fitted CPUE	131.4875272	1996	Oct
Fitted CPUE	160.45368	1996	Nov
Fitted CPUE	124.8963233	1996	Dec
Fitted CPUE	178.2807851	1996	Feb
Fitted CPUE	149.545698	1996	Mar
Fitted CPUE	133.1187946	1996	Mar
Fitted CPUE	147.5499609	1996	Apr
Fitted CPUE	121.7774964	1996	May
Fitted CPUE	139.3442848	1996	Jun
Fitted CPUE	129.9375331	1996	Aug
Fitted CPUE	136.8049539	1996	Nov
Fitted CPUE	147.2916422	1996	Dec
Fitted CPUE	153.2381744	1996	Jan
Fitted CPUE	150.6133176	1996	Feb
Fitted CPUE	129.1825181	1996	Mar
Fitted CPUE	177.7619629	1996	Apr
Fitted CPUE	123.8686188	1996	May
Fitted CPUE	134.7775887	1996	Jun
Fitted CPUE	113.4310951	1996	Feb
Fitted CPUE	141.5947662	1996	Mar
Fitted CPUE	113.5975171	1996	Apr
Fitted CPUE	112.8764325	1996	Jun
Fitted CPUE	113.0629338	1996	Aug
Fitted CPUE	153.1372973	1996	Jan
Fitted CPUE	153.0879563	1996	Mar
Fitted CPUE	159.3723898	1996	Apr
Fitted CPUE	104.1423093	1996	May
Fitted CPUE	156.8899626	1996	Feb
Fitted CPUE	150.087245	1996	Mar
Fitted CPUE	122.2891985	1996	Apr
Fitted CPUE	109.2940374	1996	May
Fitted CPUE	131.3831406	1996	May
Fitted CPUE	95.72627652	1996	Jun
Fitted CPUE	103.8158827	1996	Mar
Fitted CPUE	35.0132671	1996	Apr
Fitted CPUE	92.54572926	1996	Jun
Fitted CPUE	136.9086189	1996	Jan
Fitted CPUE	144.2681561	1996	Mar
Fitted CPUE	114.0003104	1996	Apr
Fitted CPUE	116.1252957	1996	May
Fitted CPUE	102.2135413	1996	May
Fitted CPUE	102.5277372	1996	Jun
Fitted CPUE	106.1720603	1996	Aug
Fitted CPUE	160.3999955	1996	Oct
Fitted CPUE	144.6463418	1996	Dec
Fitted CPUE	121.4079177	1996	Feb
Fitted CPUE	141.885045	1996	Mar
Fitted CPUE	142.8198666	1996	Apr
Fitted CPUE	144.5510181	1996	May
Fitted CPUE	115.4392602	1996	Jun
Fitted CPUE	113.1424302	1996	Aug
Fitted CPUE	131.8722698	1996	Feb
Fitted CPUE	132.0400714	1996	Mar
Fitted CPUE	95.86369125	1996	Apr
Fitted CPUE	116.8817272	1996	May
Fitted CPUE	102.3017083	1996	Feb
Fitted CPUE	144.8960091	1996	Feb
Fitted CPUE	106.0336009	1996	May
Fitted CPUE	85.96498009	1996	Jun
Fitted CPUE	163.6219674	1996	Jan
Fitted CPUE	124.9291874	1996	Apr
Fitted CPUE	110.8559445	1996	May
Fitted CPUE	108.4821271	1996	Jun
Fitted CPUE	119.9844724	1996	Aug
Fitted CPUE	102.8158561	1996	Sep
Fitted CPUE	108.18899	1996	Mar
Fitted CPUE	125.4067373	1996	Apr
Fitted CPUE	107.7904871	1996	Apr
Fitted CPUE	103.1118229	1996	May
Fitted CPUE	109.3068303	1996	Jun
Fitted CPUE	126.3206184	1996	Feb
Fitted CPUE	103.4789171	1996	May
Fitted CPUE	96.38697243	1996	Jun
Fitted CPUE	97.65570149	1996	Aug
Fitted CPUE	106.2933003	1996	Oct
Fitted CPUE	106.6157813	1996	Dec
Fitted CPUE	138.7297076	1996	Feb
Fitted CPUE	134.6986028	1996	Mar
Fitted CPUE	108.0262374	1996	May
Fitted CPUE	110.3971598	1996	Jun
Fitted CPUE	100.8781757	1996	Aug
Fitted CPUE	108.0121957	1996	Sep
Fitted CPUE	122.4284396	1996	Nov
Fitted CPUE	108.0937326	1996	Dec
Fitted CPUE	32.66727651	1996	Mar
Fitted CPUE	34.14902767	1996	Apr
Fitted CPUE	29.60470373	1996	May
Fitted CPUE	26.0315039	1996	Aug
Fitted CPUE	30.26696432	1996	Sep
Fitted CPUE	42.73771028	1996	Oct
Fitted CPUE	37.81208896	1996	Dec
Fitted CPUE	33.24152635	1996	Jan
Fitted CPUE	29.48041437	1996	Mar
Fitted CPUE	24.53894871	1996	Apr
Fitted CPUE	39.10501794	1996	Apr
Fitted CPUE	23.24877647	1996	May
Fitted CPUE	31.31541297	1996	Aug
Fitted CPUE	24.24328282	1996	Aug
Fitted CPUE	26.38565023	1996	Sep
Fitted CPUE	29.78180695	1996	Dec
Fitted CPUE	35.30177872	1996	Dec
Fitted CPUE	111.0511062	1996	May
Fitted CPUE	92.98006528	1996	Jun
Fitted CPUE	99.83384915	1996	Sep
Fitted CPUE	124.125115	1996	Oct
Fitted CPUE	116.9426024	1996	Dec
Fitted CPUE	131.8031176	1996	Feb
Fitted CPUE	136.6095618	1996	Mar
Fitted CPUE	131.1365544	1996	May
Fitted CPUE	118.1162389	1996	May
Fitted CPUE	126.0977239	1996	Jan
Fitted CPUE	39.00148623	1996	May
Fitted CPUE	36.06506328	1996	May
Fitted CPUE	36.9675114	1996	Jun
Fitted CPUE	33.75121143	1996	Aug
Fitted CPUE	114.8656768	1996	Oct
Fitted CPUE	115.9219109	1996	Feb
Fitted CPUE	77.90203014	1996	Aug
Fitted CPUE	138.1718266	1996	Nov
Fitted CPUE	142.8311459	1996	Dec
Fitted CPUE	163.8792995	1996	Feb
Fitted CPUE	125.6290069	1996	Apr
Fitted CPUE	130.3719913	1996	May
Fitted CPUE	129.1191029	1996	May
Fitted CPUE	111.1389893	1996	Jun
Fitted CPUE	121.2843509	1996	Feb
Fitted CPUE	141.5032152	1996	Mar
Fitted CPUE	100.6792716	1996	May
Fitted CPUE	117.1243796	1996	May
Fitted CPUE	127.5092378	1996	Mar
Fitted CPUE	117.5098791	1996	May
Fitted CPUE	119.9983602	1996	Jun
Fitted CPUE	129.6622241	1996	Aug
Fitted CPUE	116.4923091	1996	Sep
Fitted CPUE	83.38055851	1996	Aug
Fitted CPUE	104.0560855	1996	Sep
Fitted CPUE	107.3599364	1996	Oct
Fitted CPUE	116.5583101	1996	Dec
Fitted CPUE	120.2030273	1996	Dec
Fitted CPUE	125.1635945	1996	Aug
Fitted CPUE	105.585084	1996	Apr
Fitted CPUE	91.6671805	1996	May
Fitted CPUE	96.78409985	1996	Jun
Fitted CPUE	123.0554399	1996	Feb
Fitted CPUE	121.2896849	1996	Mar
Fitted CPUE	96.83943591	1996	Apr
Fitted CPUE	87.71828349	1996	Aug
Fitted CPUE	89.90784171	1996	Sep
Fitted CPUE	132.2048887	1996	Dec
Fitted CPUE	121.5466454	1996	Dec
Fitted CPUE	135.4692006	1996	Jan
Fitted CPUE	131.2726509	1996	Feb
Fitted CPUE	127.2793411	1996	Mar
Fitted CPUE	130.7400455	1996	Mar
Fitted CPUE	124.5810304	1996	Apr
Fitted CPUE	124.7506619	1996	May
Fitted CPUE	115.9586312	1996	Jun
Fitted CPUE	119.0582856	1996	Sep
Fitted CPUE	111.8157599	1996	Oct
Fitted CPUE	127.5118209	1996	Oct
Fitted CPUE	141.3932563	1996	Nov
Fitted CPUE	93.45357546	1996	Feb
Fitted CPUE	106.0964605	1996	Mar
Fitted CPUE	103.7119522	1996	Apr
Fitted CPUE	117.0483143	1996	May
Fitted CPUE	90.68346953	1996	May
Fitted CPUE	104.9978923	1996	Jun
Fitted CPUE	151.1913052	1996	Jan
Fitted CPUE	153.55253	1996	Feb
Fitted CPUE	109.6784348	1996	Mar
Fitted CPUE	125.3435456	1996	Apr
Fitted CPUE	120.0701596	1996	Apr
Fitted CPUE	92.29017559	1996	May
Fitted CPUE	104.7246575	1996	May
Fitted CPUE	91.62592777	1996	Jun
Fitted CPUE	103.4897682	1996	May
Fitted CPUE	147.7843302	1996	Feb
Fitted CPUE	124.3551486	1996	Mar
Fitted CPUE	120.2925241	1996	May
Fitted CPUE	124.1025365	1996	May
Fitted CPUE	135.8208546	1996	Jan
Fitted CPUE	141.3211837	1996	Feb
Fitted CPUE	138.7026697	1996	Mar
Fitted CPUE	138.9883616	1996	May
Fitted CPUE	139.3730852	1996	Jun
Fitted CPUE	142.5230007	1996	Apr
Fitted CPUE	113.3801016	1996	May
Fitted CPUE	111.2311303	1996	Jun
Fitted CPUE	115.5080449	1996	Jan
Fitted CPUE	116.3494178	1996	Jan
Fitted CPUE	139.0179334	1996	Feb
Fitted CPUE	123.4009429	1996	Feb
Fitted CPUE	121.0204825	1996	Mar
Fitted CPUE	116.1190479	1996	Apr
Fitted CPUE	157.7530417	1996	Apr
Fitted CPUE	90.39355022	1996	May
Fitted CPUE	111.8895882	1996	May
Fitted CPUE	113.2866757	1996	May
Fitted CPUE	88.50044724	1996	Aug
Fitted CPUE	87.66528148	1996	Sep
Fitted CPUE	110.3259811	1996	Dec
Fitted CPUE	115.8463911	1996	Dec
Fitted CPUE	86.62086582	1996	Jun
Fitted CPUE	131.4146148	1996	Jan
Fitted CPUE	130.5914105	1996	Feb
Fitted CPUE	146.1442092	1996	Mar
Fitted CPUE	131.9720619	1996	Mar
Fitted CPUE	112.8314515	1996	Apr
Fitted CPUE	92.4118404	1996	May
Fitted CPUE	71.3307566	1996	Jun
Fitted CPUE	96.5195025	1996	Jun
Fitted CPUE	105.6392645	1996	Aug
Fitted CPUE	119.2178434	1996	Sep
Fitted CPUE	137.5917107	1996	Oct
Fitted CPUE	129.8283315	1996	Nov
Fitted CPUE	125.2968352	1996	May
Fitted CPUE	143.8725835	1996	May
Fitted CPUE	133.2384763	1996	Jun
Fitted CPUE	193.299998	1996	Dec
Fitted CPUE	184.5917515	1996	Mar
Fitted CPUE	91.97360366	1996	Jun
Fitted CPUE	121.1850674	1996	Oct
Fitted CPUE	161.5219907	1996	Feb
Fitted CPUE	145.0165108	1996	Feb
Fitted CPUE	130.4797701	1996	Mar
Fitted CPUE	113.2259496	1996	Apr
Fitted CPUE	93.04666109	1996	May
Fitted CPUE	96.43991914	1996	Jun
Fitted CPUE	113.1763769	1996	Aug
Fitted CPUE	118.7635645	1996	Feb
Fitted CPUE	136.8100229	1996	Mar
Fitted CPUE	117.3668743	1996	May
Fitted CPUE	117.3302986	1996	Feb
Fitted CPUE	170.72568	1996	Mar
Fitted CPUE	127.2511622	1996	May
Fitted CPUE	129.2567071	1996	May
Fitted CPUE	164.3571243	1996	Mar
Fitted CPUE	113.6337208	1996	Jun
Fitted CPUE	96.8364026	1996	Jun
Fitted CPUE	62.20775352	1996	Feb
Fitted CPUE	58.14028103	1996	Mar
Fitted CPUE	56.08007264	1996	Apr
Fitted CPUE	46.38271615	1996	Jun
Fitted CPUE	49.94034682	1996	Jun
Fitted CPUE	37.15364735	1996	Jan
Fitted CPUE	29.41652828	1996	Mar
Fitted CPUE	29.1076389	1996	Apr
Fitted CPUE	31.16169934	1996	May
Fitted CPUE	27.61429662	1996	Jun
Fitted CPUE	23.86013683	1996	Aug
Fitted CPUE	37.66944307	1996	Sep
Fitted CPUE	42.79282848	1996	Oct
Fitted CPUE	38.27404817	1996	Nov
Fitted CPUE	37.96978801	1996	Dec
Fitted CPUE	129.7201616	1996	Jan
Fitted CPUE	80.03979056	1996	May
Fitted CPUE	164.1427424	1996	Feb
Fitted CPUE	150.8274521	1996	Mar
Fitted CPUE	132.3032223	1996	May
Fitted CPUE	154.4872335	1996	Feb
Fitted CPUE	140.7066294	1996	Mar
Fitted CPUE	129.259941	1996	Mar
Fitted CPUE	149.1000525	1996	Apr
Fitted CPUE	119.6198436	1996	May
Fitted CPUE	98.41795716	1996	Jun
Fitted CPUE	137.8483037	1996	Oct
Fitted CPUE	135.303329	1996	Nov
Fitted CPUE	152.9746132	1996	Dec
Fitted CPUE	177.9805128	1996	Jan
Fitted CPUE	109.8834339	1996	Jan
Fitted CPUE	125.3550935	1996	Sep
Fitted CPUE	126.5814743	1996	Dec
Fitted CPUE	177.9805128	1996	Jan
Fitted CPUE	152.6379017	1996	Feb
Fitted CPUE	132.2160306	1996	Mar
Fitted CPUE	91.96256379	1996	Apr
Fitted CPUE	132.0183963	1996	Oct
Fitted CPUE	140.2348101	1996	Dec
Fitted CPUE	145.3785665	1996	Dec
Fitted CPUE	144.8145243	1996	Jan
Fitted CPUE	187.1474964	1996	Mar
Fitted CPUE	104.8916882	1996	Jun
Fitted CPUE	108.6367427	1996	Jun
Fitted CPUE	123.1880178	1996	Feb
Fitted CPUE	41.90718531	1996	Apr
Fitted CPUE	117.7014959	1996	Jun
Fitted CPUE	138.4536262	1996	Feb
Fitted CPUE	28.6359888	1996	Jan
Fitted CPUE	25.56811679	1996	Feb
Fitted CPUE	23.48166442	1996	Mar
Fitted CPUE	20.77144121	1996	May
Fitted CPUE	20.08857783	1996	Jun
Fitted CPUE	21.65676241	1996	Sep
Fitted CPUE	23.31874943	1996	Oct
Fitted CPUE	23.06080846	1996	Nov
Fitted CPUE	28.53889616	1996	Dec
Fitted CPUE	22.77158316	1996	Dec
Fitted CPUE	39.84224926	1996	Jan
Fitted CPUE	44.15833947	1996	Mar
Fitted CPUE	37.02265576	1996	Apr
Fitted CPUE	30.00346165	1996	May
Fitted CPUE	30.82432808	1996	Jun
Fitted CPUE	29.8283698	1996	Aug
Fitted CPUE	39.02907276	1996	Sep
Fitted CPUE	34.0904812	1996	Oct
Fitted CPUE	36.23210787	1996	Nov
Fitted CPUE	39.26712692	1996	Dec
Fitted CPUE	125.4576653	1996	Feb
Fitted CPUE	106.6043393	1996	May
Fitted CPUE	98.93602541	1996	Jun
Fitted CPUE	114.0388347	1996	Aug
Fitted CPUE	115.073597	1996	Nov
Fitted CPUE	112.2620734	1996	Dec
Fitted CPUE	184.545186	1996	Feb
Fitted CPUE	154.347457	1996	Mar
Fitted CPUE	177.735676	1996	Apr
Fitted CPUE	138.0104729	1996	Jun
Fitted CPUE	123.8032687	1996	Nov
Fitted CPUE	149.70467	1996	Dec
Fitted CPUE	149.70467	1996	Dec
Fitted CPUE	137.1921598	1996	Jan
Fitted CPUE	118.3700228	1996	Feb
Fitted CPUE	114.6099022	1996	Mar
Fitted CPUE	110.1304682	1996	Apr
Fitted CPUE	94.81193977	1996	May
Fitted CPUE	89.59813678	1996	Jun
Fitted CPUE	95.08204091	1996	Aug
Fitted CPUE	110.7652923	1996	Sep
Fitted CPUE	83.57609298	1996	Oct
Fitted CPUE	91.93227494	1996	Nov
Fitted CPUE	38.7692296	1996	Dec
Fitted CPUE	42.83497176	1996	Mar
Fitted CPUE	119.4644766	1996	May
Fitted CPUE	97.67675136	1996	Jun
Fitted CPUE	124.2201826	1996	Aug
Fitted CPUE	171.6008746	1996	Jan
Fitted CPUE	152.1180643	1996	Feb
Fitted CPUE	130.0956275	1996	Apr
Fitted CPUE	117.8035841	1996	Aug
Fitted CPUE	99.16085246	1996	Sep
Fitted CPUE	128.0208786	1996	Dec
Fitted CPUE	135.8074642	1996	Jan
Fitted CPUE	112.3729263	1996	Jun
Fitted CPUE	136.6089661	1996	Jan
Fitted CPUE	128.5513197	1996	Feb
Fitted CPUE	130.1786885	1996	Apr
Fitted CPUE	123.7187863	1996	Apr
Fitted CPUE	111.1645703	1996	May
Fitted CPUE	129.4423728	1996	Mar
Fitted CPUE	108.6854084	1996	May
Fitted CPUE	97.59336114	1996	Aug
Fitted CPUE	98.23988734	1996	Aug
Fitted CPUE	100.2833869	1996	Sep
Fitted CPUE	81.78067391	1996	Mar
Fitted CPUE	107.105455	1996	Apr
Fitted CPUE	83.97818639	1996	May
Fitted CPUE	100.7426058	1996	May
Fitted CPUE	97.59336114	1996	Aug
Fitted CPUE	119.9468024	1996	Apr
Fitted CPUE	96.27810259	1996	Jun
Fitted CPUE	94.50525699	1996	Aug
Fitted CPUE	127.5313023	1996	Dec
Fitted CPUE	112.642815	1996	Mar
Fitted CPUE	122.3523575	1996	Apr
Fitted CPUE	114.686535	1996	Jun
Fitted CPUE	97.59336114	1996	Aug
Fitted CPUE	97.59336114	1996	Aug
Fitted CPUE	164.5366775	1996	Mar
Fitted CPUE	122.5842351	1996	May
Fitted CPUE	115.8918553	1996	Aug
[truncated: 91,085 more rows]
