# Supplementary material for: Factors affecting the relative abundance in an overfished stock: red grouper (Epinephelus morio) in the Southeastern Gulf of Mexico
Source: PeerJ. 2023 Nov 20;11:e16490. doi: 10.7717/peerj.16490 (PMC10666610; doi:10.7717/peerj.16490)
Supplement: Supplemental Information 8 [file peerj-11-16490-s008.csv]

Year	Month	Place.of.origin	Depth	Crew.size	Sea.surface.temperature	Fishing.gear	CPUE
2013	Aug	Sisal	23.66	3	29.00000046	SD	0.531666667
2013	Aug	Sisal	32.76	2	29.00000046	H	1.053076923
2013	Aug	Sisal	16.38	3	29.00000046	SD	0.4175
2013	Aug	Sisal	32.76	3	29.00000046	H	4.345833333
2013	Aug	Sisal	9.1	2	29.00000046	H	1.39
2013	Aug	Sisal	21.84	3	29.00000046	SD	1.745
2013	Aug	Sisal	23.66	3	29.00000046	SD	1.583333333
2013	Aug	TelchacXXPuerto	20.02	3	29.00000046	H	11.59
2013	Aug	Chuburna	14.56	2	29.00000046	H	5.905
2013	Aug	Chuburna	16.38	2	29.00000046	H	0.625
2013	Aug	Chuburna	9.1	2	29.00000046	SD	0.595
2013	Aug	Chuburna	14.56	2	29.00000046	H	0.722857143
2013	Aug	Sisal	21.84	3	29.00000046	SD	0.747142857
2013	Aug	TelchacXXPuerto	20.02	3	29.00000046	SL	17.10428571
2013	Aug	Chuburna	14.56	2	29.00000046	H	2.522857143
2013	Aug	TelchacXXPuerto	21.84	3	29.00000046	H	9.07666667
2013	Aug	SanXXFelipe	16.38	3	29.63000045	SD	0.853333333
2013	Aug	RiaXXLagartos	16.38	3	29.63000045	SD	0.481428571
2013	Aug	SanXXFelipe	16.38	3	29.63000045	SD	1.212857143
2013	Aug	RiaXXLagartos	16.38	3	29.63000045	SD	2.188333333
2013	Aug	SanXXFelipe	16.38	2	29.63000045	SD	0.79
2013	Aug	RiaXXLagartos	16.38	3	29.63000045	SD	2.058333333
2013	Aug	SanXXFelipe	18.2	3	29.63000045	SD	1.98
2013	Aug	SanXXFelipe	16.38	3	29.63000045	SD	0.711666667
2013	Aug	SanXXFelipe	7.28	3	29.63000045	SD	5.158
2013	Aug	RiaXXLagartos	18.2	3	29.63000045	SD	0.101428571
2013	Aug	SanXXFelipe	16.38	3	29.63000045	SD	1.186666667
2013	Aug	SanXXFelipe	14.56	3	29.63000045	SD	1.725714286
2013	Aug	RiaXXLagartos	16.38	2	29.35000045	SD	1.185714286
2013	Aug	El Cuyo	18.2	2	29.35000045	SD	0.171428571
2013	Aug	El Cuyo	12.74	3	29.35000045	SD	1.721428571
2013	Aug	El Cuyo	18.2	3	29.35000045	SD	1.326666667
2013	Aug	El Cuyo	18.2	3	29.35000045	SD	1.2
2013	Aug	El Cuyo	14.56	3	29.35000045	SD	2.018333333
2013	Aug	RiaXXLagartos	18.2	3	29.35000045	SD	1.221666667
2013	Aug	El Cuyo	16.38	3	29.35000045	SD	6.38
2013	Aug	RiaXXLagartos	14.56	3	29.35000045	SD	1.662857143
2013	Aug	El Cuyo	16.38	3	29.35000045	SD	1.405
2013	Aug	El Cuyo	14.56	3	29.35000045	SD	2.283333333
2013	Aug	El Cuyo	16.38	3	29.35000045	SD	2.753333333
2013	Aug	El Cuyo	16.38	3	29.35000045	SD	1.94
2013	Dec	RiaXXLagartos	14.56	3	28.06000048	SD	2.013
2013	Dec	RiaXXLagartos	16.38	3	28.06000048	SD	0.739
2013	Dec	RiaXXLagartos	14.56	3	28.06000048	SD	1.852
2013	Jul	Sisal	29.12	3	26.00000053	SD	0.918333333
2013	Jul	Sisal	16.38	2	26.00000053	H	0.97
2013	Jul	Celestun	32.76	3	26.00000053	H	0.685833333
2013	Jul	Celestun	21.84	2	26.00000053	H	1.665555556
2013	Jul	Sisal	21.84	3	26.00000053	SD	1.777142857
2013	Jul	Celestun	16.38	2	26.00000053	H	2.7
2013	Jul	Sisal	14.56	3	26.00000053	SD	0.79
2013	Jul	Sisal	21.84	3	26.00000053	H	2.145714286
2013	Jul	Celestun	30.94	3	26.00000053	H	2.964
2013	Jul	Sisal	10.92	2	26.00000053	H	1.844
2013	Jul	Sisal	12.74	3	26.00000053	H	1.31
2013	Jul	Sisal	18.2	3	26.00000053	H	3.454285714
2013	Jul	Sisal	14.56	2	26.00000053	SD	2.226666667
2013	Jul	TelchacXXPuerto	10.92	3	26.00000053	H	3.2925
2013	Jul	TelchacXXPuerto	5.46	2	26.00000053	H	1.705714286
2013	Jul	TelchacXXPuerto	10.92	3	26.00000053	H	1.8575
2013	Jul	TelchacXXPuerto	10.92	3	26.00000053	H	3.74125
2013	Jul	Dzilam deXXBravo	9.1	2	29.50000045	SD	4.056666667
2013	Jul	Dzilam deXXBravo	10.92	3	29.50000045	SD	0.597142857
2013	Jul	SanXXFelipe	21.84	2	29.50000045	SD	0.721111111
2013	Jul	SanXXFelipe	16.38	3	29.50000045	SD	3.604285714
2013	Jul	Dzilam deXXBravo	12.74	3	29.50000045	SD	3.1775
2013	Jul	LasXXColoradas	7.28	3	29.50000045	SD	3.0375
2013	Jul	SanXXFelipe	16.38	3	29.50000045	SD	0.53
2013	Jul	Dzilam deXXBravo	10.92	3	29.50000045	SD	3.161666667
2013	Jul	Dzilam deXXBravo	10.92	3	29.50000045	SD	0.425714286
2013	Jul	SanXXFelipe	18.2	2	29.50000045	SD	4.128571429
2013	Jul	SanXXCrisanto	25.48	2	29.50000045	SL	2.8485
2013	Jul	LasXXColoradas	7.28	2	29.50000045	SD	2.172
2013	Jul	TelchacXXPuerto	6.37	3	29.50000045	SD	1.792857143
2013	Jul	Dzilam deXXBravo	12.74	3	29.50000045	SD	3.864285714
2013	Jul	SanXXFelipe	18.2	2	29.50000045	SD	0.757777778
2013	Jul	SanXXFelipe	20.02	3	29.50000045	SD	1.463333333
2013	Jul	SanXXFelipe	21.84	2	29.50000045	SD	1.61625
2013	Jul	LasXXColoradas	9.1	2	29.04000046	SD	1.27
2013	Jul	LasXXColoradas	5.46	3	29.04000046	SD	0.785
2013	Jul	LasXXColoradas	9.1	3	29.04000046	SD	1.295
2013	Jul	LasXXColoradas	9.1	3	29.04000046	SD	0.8
2013	Jul	LasXXColoradas	9.1	3	29.04000046	SD	3.092
2013	Jul	RiaXXLagartos	9	3	29.04000046	SD	0.2675
2013	Jul	RiaXXLagartos	9	3	29.50000045	SD	1.04
2013	Jul	SanXXFelipe	21	3	29.50000045	SD	0.988333333
2013	Jul	RiaXXLagartos	22	3	29.50000045	SD	1.346
2013	Jul	RiaXXLagartos	3	3	29.50000045	SD	1.352
2013	Jul	SanXXFelipe	18.2	2	29.04000046	SD	0.967142857
2013	Jul	SanXXFelipe	20	2	29.50000045	SD	1.041428571
2013	Jul	RiaXXLagartos	16	3	29.50000045	SD	1.131428571
2013	Jul	RiaXXLagartos	8	2	29.50000045	SD	1.506666667
2013	Jul	SanXXFelipe	14	3	29.50000045	SD	1.076666667
2013	Jul	SanXXCrisanto	18.2	2	26.00000053	H	1.38625
2013	Jul	RiaXXLagartos	16	3	29.50000045	SD	2.47
2013	Jul	SanXXCrisanto	18.2	3	26.00000053	H	1.65875
2013	Jul	SanXXCrisanto	23.66	3	26.00000053	SD	1.8325
2013	Jul	RiaXXLagartos	16	2	29.50000045	SD	1.93875
2013	Jul	TelchacXXPuerto	10.92	3	26.00000053	SL	3.93
2013	Jul	SanXXFelipe	21	3	29.50000045	SD	2.631111111
2013	Jun	RiaXXLagartos	34.58	2	28.50000047	SL	2.6025
2013	Jun	LasXXColoradas	27.3	2	28.50000047	SL	9.4
2013	Jun	RiaXXLagartos	29.12	3	28.50000047	SL	7.688333333
2013	Jun	Sisal	18.2	2	29.26000045	SL	2.11375
2013	Jun	Sisal	30.94	2	29.26000045	H	1.903
2013	Jun	Sisal	14.56	2	29.26000045	H	1.47
2013	Jun	Sisal	25.48	2	29.26000045	H	7.252
2013	Jun	Sisal	23.66	3	29.26000045	H	0.513333333
2013	Jun	TelchacXXPuerto	16.38	2	29.26000045	SL	2.13
2013	Jun	TelchacXXPuerto	18.2	2	29.26000045	H	2.42875
2013	Jun	TelchacXXPuerto	14.56	2	29.26000045	SL	2.865
2013	Jun	SanXXCrisanto	14.56	3	29.26000045	H	0.357142857
2013	Jun	SanXXCrisanto	21.84	3	29.26000045	H	3.955
2013	Jun	TelchacXXPuerto	9.1	3	29.26000045	SL	4.487142857
2013	Jun	Dzilam deXXBravo	25.48	2	29.26000045	SL	5.235714286
2013	Jun	TelchacXXPuerto	16.38	2	29.26000045	SL	1.03375
2013	Jun	TelchacXXPuerto	10.92	3	29.26000045	SL	2.265714286
2013	Jun	TelchacXXPuerto	9.1	4	29.26000045	SD	0.458333333
2013	Jun	Dzilam deXXBravo	7.28	2	29.26000045	SL	2.178
2013	Jun	TelchacXXPuerto	10.92	3	29.26000045	SL	5.48375
2013	Jun	Dzilam deXXBravo	20.02	2	28.64000047	SL	4.42125
2013	Jun	SanXXFelipe	10.92	3	28.64000047	SL	10.80833333
2013	Jun	RiaXXLagartos	20.02	3	28.64000047	SL	1.428888889
2013	Jun	SanXXFelipe	10.92	2	28.64000047	SL	3.6525
2013	Jun	SanXXFelipe	10.92	2	28.64000047	SL	11.2125
2013	Jun	Dzilam deXXBravo	25.48	3	28.64000047	SL	10.15333333
2013	Jun	RiaXXLagartos	21.84	3	28.64000047	SL	1.694166667
2013	Jun	RiaXXLagartos	12.74	2	28.64000047	SL	3.60625
2013	Jun	RiaXXLagartos	21.84	2	28.64000047	SL	3.7375
2013	Jun	LasXXColoradas	21.84	3	28.30000048	SL	5.7325
2013	Jun	LasXXColoradas	23.66	2	28.30000048	H	1.321538462
2013	Jun	SanXXFelipe	14.56	2	28.30000048	H	6.55125
2013	Jun	LasXXColoradas	18.2	4	28.30000048	SL	6.26875
2013	Jun	RiaXXLagartos	15	2	28.64000047	SD	1.75625
2013	May	Dzilam deXXBravo	12.74	2	26.27000052	SL	3.032
2013	May	Dzilam deXXBravo	10.92	2	26.27000052	SL	3.87625
2013	May	SanXXCrisanto	12.74	3	26.27000052	H	1.30375
2013	May	Dzilam deXXBravo	9.1	3	26.27000052	SL	3.88
2013	May	LasXXColoradas	21.84	2	27.0500005	H	1.168571429
2013	May	LasXXColoradas	20.02	2	27.0500005	H	4.775
2013	May	Dzilam deXXBravo	9.1	2	27.0500005	H	0.061818182
2013	May	RiaXXLagartos	10.92	2	26.78000051	SL	0.3925
2013	May	LasXXColoradas	12.74	3	26.78000051	SL	2.745
2013	May	LasXXColoradas	12.74	2	26.78000051	H	1.31125
2013	May	LasXXColoradas	22	3	27.0500005	H	0.692222222
2013	May	TelchacXXPuerto	10.01	2	26.27000052	H	2.5
2013	May	TelchacXXPuerto	12.74	3	26.27000052	H	1.3125
2013	May	TelchacXXPuerto	7.28	3	26.27000052	H	6.25
2013	Nov	RiaXXLagartos	23.66	3	28.25000048	SD	1.325
2013	Nov	RiaXXLagartos	29.12	3	28.25000048	SD	0.566666667
2013	Nov	Sisal	25.48	4	27.45000049	H	0.4875
2013	Nov	Sisal	16.38	3	27.45000049	H	2.015714286
2013	Nov	Sisal	29.12	3	27.45000049	H	2.259166667
2013	Nov	Sisal	27.3	3	27.45000049	H	1.595833333
2013	Nov	TelchacXXPuerto	12.74	2	27.45000049	H	3.733333333
2013	Nov	RiaXXLagartos	14.56	2	28.86000046	SD	4.07
2013	Nov	Dzilam deXXBravo	25.48	3	28.86000046	SD	3.113333333
2013	Nov	RiaXXLagartos	16.38	2	28.86000046	SD	5.544
2013	Nov	Dzilam deXXBravo	20.02	2	28.86000046	SD	4.468333333
2013	Nov	RiaXXLagartos	14.56	2	28.86000046	SD	2.42
2013	Nov	Dzilam deXXBravo	25.48	3	28.86000046	SD	5.731666667
2013	Nov	Dzilam deXXBravo	23.66	3	28.86000046	SD	1.338333333
2013	Nov	RiaXXLagartos	14.56	2	28.86000046	SD	2.836
2013	Nov	RiaXXLagartos	20.02	2	28.86000046	SD	4.805
2013	Nov	Dzilam deXXBravo	25.48	2	28.86000046	SD	4.948333333
2013	Nov	RiaXXLagartos	18.2	2	28.78000046	SD	3.557142857
2013	Nov	RiaXXLagartos	18.2	2	28.78000046	SD	8.525
2013	Nov	Sisal	12.74	3	27.45000049	SD	0.4
2013	Nov	Sisal	23.66	2	27.45000049	H	2.4725
2013	Oct	RiaXXLagartos	27.3	3	28.55000047	SD	4.323333333
2013	Oct	Sisal	25.48	3	26.58000051	SD	1.071428571
2013	Oct	Sisal	25.48	2	26.58000051	SD	1.078
2013	Oct	Celestun	21.84	3	26.58000051	H	4.606
2013	Oct	Celestun	12.74	2	26.58000051	H	0.43875
2013	Oct	Celestun	20.02	3	26.58000051	H	1.099
2013	Oct	Sisal	16.38	3	26.58000051	SD	2.328
2013	Oct	Sisal	18.2	3	26.58000051	H	0.891428571
2013	Oct	Celestun	18.2	2	26.58000051	H	3.22
2013	Oct	Celestun	21.84	2	26.58000051	H	0.597272727
2013	Oct	Celestun	18.2	3	26.58000051	H	5.612
2013	Oct	TelchacXXPuerto	14.56	3	26.58000051	SL	4.365714286
2013	Oct	TelchacXXPuerto	14.56	2	26.58000051	SD	0.716666667
2013	Oct	Sisal	18.2	3	26.58000051	H	2.404285714
2013	Oct	TelchacXXPuerto	10.92	2	26.58000051	SL	3.355555556
2013	Oct	TelchacXXPuerto	12.74	2	26.58000051	SL	4.2625
2013	Oct	TelchacXXPuerto	21.84	3	26.58000051	H	4.821666667
2013	Oct	TelchacXXPuerto	10.92	2	26.58000051	SD	0.626666667
2013	Oct	TelchacXXPuerto	20.02	3	26.58000051	H	7.475714286
2013	Oct	Dzilam deXXBravo	10.92	3	29.57000045	SD	0.636
2013	Oct	Dzilam deXXBravo	12.74	3	29.57000045	SD	0.241428571
2013	Oct	RiaXXLagartos	18.2	2	29.57000045	SD	0.59375
2013	Oct	Dzilam deXXBravo	12.74	3	29.57000045	SD	0.751666667
2013	Oct	Dzilam deXXBravo	16.38	2	29.57000045	SD	1.398333333
2013	Oct	RiaXXLagartos	16.38	2	29.57000045	SD	1.492857143
2013	Oct	Dzilam deXXBravo	10.92	3	29.57000045	SD	2.164285714
2013	Oct	RiaXXLagartos	23.66	3	29.57000045	SD	4.676
2013	Oct	RiaXXLagartos	18.2	3	29.57000045	SD	2.056666667
2013	Oct	RiaXXLagartos	12.74	2	29.57000045	SD	7.1
2013	Oct	Dzilam deXXBravo	10.92	3	29.57000045	SD	1.125
2013	Oct	Dzilam deXXBravo	10.92	3	29.57000045	SD	5.395714286
2013	Oct	RiaXXLagartos	18.2	3	28.92000046	SD	1.135
2013	Oct	RiaXXLagartos	14.56	2	28.92000046	SD	1.445
2013	Oct	RiaXXLagartos	16.38	2	28.92000046	SD	2.538
2013	Oct	Celestun	12.74	2	26.58000051	H	3.18
2013	Sep	RiaXXLagartos	18.2	3	29.81000044	SD	3.638333333
2013	Sep	RiaXXLagartos	16.38	2	29.81000044	SD	1.038333333
2013	Sep	RiaXXLagartos	16.38	2	29.81000044	SD	1.255
2013	Sep	RiaXXLagartos	18.2	3	29.81000044	SD	4.376
2013	Sep	RiaXXLagartos	20.02	3	29.81000044	SD	3.011666667
2013	Sep	RiaXXLagartos	16.38	2	29.81000044	SD	0.685
2013	Sep	RiaXXLagartos	12.74	2	29.81000044	SL	2.344705882
2013	Sep	RiaXXLagartos	20.02	3	29.81000044	SD	0.204285714
2013	Sep	RiaXXLagartos	16.38	2	29.81000044	SD	2.816666667
2013	Sep	RiaXXLagartos	14.56	2	29.81000044	SD	3.202
2013	Sep	RiaXXLagartos	7.28	2	29.36000045	SD	5.992
2013	Sep	RiaXXLagartos	10.92	2	29.36000045	SD	3.47
2013	Sep	RiaXXLagartos	7.28	2	29.36000045	SD	1.636
2013	Sep	RiaXXLagartos	21.84	2	29.81000044	SD	1.332
2014	Apr	RiaXXLagartos	27.3	2	25.70000053	H	0.5
2014	Apr	Celestun	23.66	3	25.65000053	H	0.5
2014	Apr	Celestun	20.02	3	25.65000053	H	1
2014	Apr	Celestun	18.2	2	25.65000053	H	0.463333333
2014	Apr	TelchacXXPuerto	27.3	4	25.65000053	H	0.133333333
2014	Apr	TelchacXXPuerto	36.4	3	25.65000053	H	1.25
2014	Apr	RiaXXLagartos	21.84	2	26.87000051	SL	2.772727273
2014	Apr	RiaXXLagartos	21.84	2	26.87000051	SL	6.142857143
2014	Apr	RiaXXLagartos	21.84	2	26.87000051	SL	1.208333333
2014	Apr	RiaXXLagartos	12.74	2	26.87000051	H	0.791666667
2014	Apr	RiaXXLagartos	14.56	2	26.87000051	H	0.642857143
2014	Apr	SanXXFelipe	16.38	2	26.87000051	SL	3.722222222
2014	Apr	RiaXXLagartos	20.02	2	26.87000051	SL	6.041666667
2014	Apr	SanXXFelipe	23.66	3	26.87000051	SL	4.914285714
2014	Apr	SanXXFelipe	23.66	2	26.87000051	SL	3.636363636
2014	Apr	SanXXFelipe	14.56	2	26.87000051	SL	1.728571429
2014	Apr	RiaXXLagartos	3.64	2	26.87000051	H	1.2
2014	Apr	RiaXXLagartos	12.74	2	26.87000051	H	0.076923077
2014	Apr	SanXXFelipe	21.84	2	26.87000051	SL	4.53
2014	Apr	RiaXXLagartos	23.66	2	26.88000051	H	1.035714286
2014	Apr	RiaXXLagartos	21.84	2	26.88000051	SL	4.815384615
2014	Apr	RiaXXLagartos	12.74	2	26.88000051	H	0.791666667
2014	Apr	RiaXXLagartos	23.66	2	26.88000051	SL	7.607142857
2014	Apr	SanXXFelipe	25.48	2	25.70000053	SL	4.75
2014	Aug	RiaXXLagartos	27.3	2	30.38000043	SD	2.28
2014	Aug	RiaXXLagartos	29.12	2	30.49000043	SD	0.33
2014	Aug	Celestun	30.94	2	30.70000042	H	0.666666667
2014	Aug	Celestun	36.4	2	30.70000042	H	2
2014	Aug	Sisal	10.92	3	30.70000042	SD	0.8
2014	Aug	Sisal	16.38	3	30.70000042	SD	1.878333333
2014	Aug	Celestun	29.12	2	30.70000042	H	1.866666667
2014	Aug	Celestun	12.74	2	30.70000042	H	1.454545455
2014	Aug	Celestun	25.48	3	30.70000042	H	4.090909091
2014	Aug	Sisal	12.74	3	30.70000042	SD	0.956
2014	Aug	Sisal	9.1	3	30.70000042	SD	1.118571429
2014	Aug	Celestun	27.3	2	30.70000042	H	1.733333333
2014	Aug	Celestun	16.38	2	30.70000042	H	1.4
2014	Aug	TelchacXXPuerto	25.48	2	30.70000042	SL	8
2014	Aug	TelchacXXPuerto	20.02	2	30.70000042	SL	3.5675
2014	Aug	Celestun	29.12	2	30.70000042	H	1.571428571
2014	Aug	TelchacXXPuerto	21.84	4	30.70000042	SL	7.666666667
2014	Aug	TelchacXXPuerto	21.84	4	30.70000042	SL	4.074285714
2014	Aug	TelchacXXPuerto	25.48	2	30.70000042	SL	11.57142857
2014	Aug	TelchacXXPuerto	7.28	2	30.70000042	SL	5.616666667
2014	Aug	TelchacXXPuerto	32.76	2	30.70000042	SL	13.66666667
2014	Aug	TelchacXXPuerto	15.47	3	30.70000042	H	3.06
2014	Aug	TelchacXXPuerto	13.65	4	30.70000042	SD	4.026
2014	Aug	RiaXXLagartos	21.84	2	30.34000043	SD	2.375
2014	Aug	SanXXFelipe	12.74	3	30.34000043	SD	0.395714286
2014	Aug	RiaXXLagartos	21.84	2	30.34000043	SD	0.625
2014	Aug	RiaXXLagartos	18.2	2	30.34000043	SD	0.777777778
2014	Aug	SanXXFelipe	7.28	2	30.34000043	SD	1.8125
2014	Aug	SanXXFelipe	10.92	2	30.34000043	SL	5.4
2014	Aug	RiaXXLagartos	14.56	2	30.34000043	SD	1.7625
2014	Aug	SanXXFelipe	12.74	2	30.34000043	SD	0.3125
2014	Aug	SanXXFelipe	7.28	3	30.34000043	SD	0.666666667
2014	Aug	SanXXFelipe	3.64	2	30.34000043	SD	0.214285714
2014	Aug	RiaXXLagartos	23.66	2	30.34000043	SD	0.488
2014	Aug	RiaXXLagartos	25.48	3	30.34000043	SD	2.838
2014	Aug	RiaXXLagartos	12.74	2	30.01000044	SD	2
2014	Aug	RiaXXLagartos	21.84	2	30.01000044	SD	2.375
2014	Aug	RiaXXLagartos	16.38	2	30.01000044	SD	1.625
2014	Aug	RiaXXLagartos	8.19	2	30.01000044	SD	0.36
2014	Aug	Celestun	25.48	2	28.00000048	H	3.125
2014	Aug	Celestun	25.48	2	28.00000048	H	1.466666667
2014	Aug	Celestun	7.28	2	30.70000042	H	1.285714286
2014	Aug	TelchacXXPuerto	28	2	30.70000042	SL	1.486784141
2014	Aug	Sisal	10.92	2	30.70000042	SD	0.625
2014	Aug	Chuburna	9.1	2	30.70000042	H	0.1645
2014	Aug	Sisal	14.56	3	30.70000042	SD	0.912857143
2014	Dec	Celestun	36.4	3	26.1833321	H	0.4375
2014	Dec	Celestun	16.926	2	26.1833321	H	0.375
2014	Dec	Celestun	36.4	4	25.40000054	SD	0.633333333
2014	Dec	Celestun	12.74	3	25.40000054	SD	3.725
2014	Dec	Celestun	10.92	2	25.40000054	GH	0.071428571
2014	Dec	RiaXXLagartos	20.02	2	25.3933223	SD	0.333333333
2014	Dec	SanXXFelipe	5.46	2	27.67000049	GH	0.325
2014	Dec	SanXXFelipe	5.46	2	27.67000049	GH	0.28125
2014	Dec	RiaXXLagartos	21.84	2	27.67000049	SD	2.225
2014	Dec	RiaXXLagartos	16.38	2	27.67000049	SD	7.528
2014	Dec	RiaXXLagartos	20.93	2	27.67000049	SD	0.3
2014	Dec	RiaXXLagartos	25.48	2	27.67000049	SD	1.74
2014	Dec	RiaXXLagartos	20.02	2	27.67000049	SD	0.333333333
2014	Dec	RiaXXLagartos	14.56	2	27.67000049	SD	0.8
2014	Dec	RiaXXLagartos	18.2	2	27.67000049	SD	2.5
2014	Dec	RiaXXLagartos	21.84	2	27.2200005	SD	2.775
2014	Dec	RiaXXLagartos	16.38	3	27.2200005	GH	1.045454545
2014	Dec	Celestun	21.84	3	26.77000051	H	0.727272727
2014	Dec	Celestun	16.926	2	26.77000051	H	0.571428571
2014	Dec	Celestun	16.926	2	25.4545133	H	0.5
2014	Dec	Celestun	10.92	2	25.4545133	GH	0.04
2014	Dec	Celestun	18.2	3	25.4545133	H	0.34
2014	Dec	Celestun	9.1	2	25.4545133	H	0.983333333
2014	Dec	Celestun	14.56	2	25.4545133	H	0.6
2014	Dec	Celestun	18.2	3	25.4545133	H	0.5
2014	Dec	Celestun	18.2	2	25.4545133	H	0.775
2014	Dec	Celestun	10	3	25.4545133	H	1.083333333
2014	Feb	RiaXXLagartos	29.12	2	26.74000051	SD	2.275
2014	Feb	RiaXXLagartos	23.66	3	26.74000051	SD	1.13
2014	Feb	Dzilam deXXBravo	29.12	3	26.74000051	SD	1.2225
2014	Feb	RiaXXLagartos	36.4	3	26.76000051	SL	6.239259259
2014	Feb	RiaXXLagartos	9.1	2	26.76000051	H	0.849
2014	Feb	Celestun	14.56	3	25.90000053	H	0.165714286
2014	Feb	TelchacXXPuerto	10.92	2	26.2393202	H	0.943333333
2014	Feb	Dzilam deXXBravo	10.92	3	26.2393202	SD	2.584285714
2014	Feb	TelchacXXPuerto	14.56	3	26.2393202	H	2.333333333
2014	Feb	Dzilam deXXBravo	14.56	3	26.2393202	SD	2.7
2014	Feb	Dzilam deXXBravo	14.56	3	26.2393202	SD	0.46
2014	Feb	Dzilam deXXBravo	23.66	3	26.2393202	SD	2.5875
2014	Feb	TelchacXXPuerto	12.74	3	26.2393202	H	0.7075
2014	Feb	Dzilam deXXBravo	14.56	3	26.90000051	SD	1.175
2014	Feb	RiaXXLagartos	21.84	2	26.90000051	SD	1.724
2014	Feb	RiaXXLagartos	32.76	3	26.90000051	SD	2.23
2014	Feb	RiaXXLagartos	14.56	3	26.90000051	SD	3.898
2014	Feb	RiaXXLagartos	18.2	3	26.90000051	SD	3.55
2014	Feb	RiaXXLagartos	10.92	2	26.90000051	H	1.883333333
2014	Feb	RiaXXLagartos	21.84	2	26.90000051	SD	0.848
2014	Feb	RiaXXLagartos	14.56	2	26.90000051	H	0.94
2014	Feb	RiaXXLagartos	18.2	2	26.90000051	SD	0.772222222
2014	Feb	Dzilam deXXBravo	21.84	3	26.90000051	SD	1.29125
2014	Feb	RiaXXLagartos	25.48	2	26.90000051	SD	1.044
2014	Feb	LasXXColoradas	10.92	2	26.90000051	H	0.22
2014	Feb	RiaXXLagartos	14.56	2	26.90000051	SD	0.666666667
2014	Feb	LasXXColoradas	10.01	3	26.90000051	H	0.828
2014	Feb	Dzilam deXXBravo	20.02	3	26.90000051	SD	2.073333333
2014	Feb	LasXXColoradas	10.92	2	27.0500005	H	0.5
2014	Feb	RiaXXLagartos	10.92	2	27.0500005	SD	2.0725
2014	Feb	Celestun	16.38	3	26.3784843	H	1.001666667
2014	Feb	Dzilam deXXBravo	20	3	26.90000051	SD	1.371666667
2014	Feb	RiaXXLagartos	7.28	3	26.90000051	SD	0.27
2014	Feb	Dzilam deXXBravo	9.1	2	26.90000051	SD	1.316
2014	Feb	TelchacXXPuerto	10.92	2	26.2393202	H	1.801666667
2014	Jul	SanXXFelipe	27.3	2	30.13000043	SL	1.3375
2014	Jul	SanXXFelipe	43.68	2	30.13000043	SL	2.788888889
2014	Jul	SanXXFelipe	21.84	2	30.13000043	SL	4.244444444
2014	Jul	Celestun	14.56	2	26.00000053	H	1
2014	Jul	Sisal	18.2	3	26.00000053	SL	4.125
2014	Jul	Sisal	18.2	3	26.00000053	SD	1.125
2014	Jul	Celestun	16.38	2	26.00000053	H	2.2
2014	Jul	Celestun	14.56	3	26.00000053	H	0.4
2014	Jul	Sisal	9.1	4	26.00000053	SD	0.5
2014	Jul	TelchacXXPuerto	10.92	3	28.2920132	SL	1.083333333
2014	Jul	TelchacXXPuerto	14.56	2	28.2920132	SL	1.25
2014	Jul	TelchacXXPuerto	16.38	4	28.2920132	H	2.5
2014	Jul	TelchacXXPuerto	17.29	2	28.2920132	SL	1.875
2014	Jul	Sisal	27.3	3	28.2920132	H	1
2014	Jul	Sisal	18.2	2	28.2920132	H	0.25
2014	Jul	SanXXCrisanto	11.83	3	28.2920132	H	2.714285714
2014	Jul	SanXXCrisanto	5.46	2	28.2920132	SD	0.285714286
2014	Jul	TelchacXXPuerto	12.74	2	28.2920132	SL	2.125
2014	Jul	TelchacXXPuerto	12.74	4	28.2920132	H	1.431666667
2014	Jul	TelchacXXPuerto	10.92	2	28.2920132	SL	1.642857143
2014	Jul	TelchacXXPuerto	12.74	4	28.2920132	H	0.571428571
2014	Jul	TelchacXXPuerto	14.56	2	28.2920132	SL	1.625
2014	Jul	SanXXCrisanto	10.92	4	28.2920132	H	0.875
2014	Jul	TelchacXXPuerto	5.46	3	28.2920132	SD	3.115714286
2014	Jul	TelchacXXPuerto	12.74	2	28.2920132	SL	2.125
2014	Jul	TelchacXXPuerto	14.56	2	28.2920132	SL	1.625
2014	Jul	RiaXXLagartos	5.46	2	29.38000045	SD	0.583333333
2014	Jul	SanXXFelipe	23.66	2	29.38000045	SL	3
2014	Jul	RiaXXLagartos	7.28	2	29.38000045	SD	0.833333333
2014	Jul	Dzilam deXXBravo	9.1	3	29.38000045	SD	2.25
2014	Jul	Dzilam deXXBravo	9.1	2	29.38000045	H	0.714285714
2014	Jul	RiaXXLagartos	5.46	2	29.38000045	SD	0.62
2014	Jul	RiaXXLagartos	10.92	2	29.38000045	SD	0.571428571
2014	Jul	RiaXXLagartos	23.66	2	29.42000045	SD	2.8125
2014	Jul	SanXXFelipe	25.48	3	29.42000045	SL	5.255555556
2014	Jul	RiaXXLagartos	7.28	2	29.42000045	SD	0.8
2014	Jul	RiaXXLagartos	16.38	2	29.42000045	SD	0.4375
2014	Jul	RiaXXLagartos	27.3	2	29.42000045	SD	0.75
2014	Jul	RiaXXLagartos	12.74	2	29.42000045	SD	1.785714286
2014	Jul	Celestun	23.66	2	29.29000045	H	2.333333333
2014	Jul	Celestun	7.28	3	28.3284843	H	1.333333333
2014	Jul	Celestun	12.74	3	28.3284843	H	0.625
2014	Jul	Celestun	14.56	3	28.3284843	H	1.888888889
2014	Jul	TelchacXXPuerto	10.92	3	29.38000045	H	1.575
2014	Jul	SanXXFelipe	40.04	2	29.42000045	SL	5.6
2014	Jul	Dzilam deXXBravo	10.92	3	29.38000045	SD	0.8375
2014	Jul	Celestun	18.2	2	29.29000045	H	1.111111111
2014	Jul	SanXXCrisanto	14.56	3	28.2920132	H	0.35
2014	Jun	TelchacXXPuerto	9.1	3	26.90000051	H	3.166666667
2014	Jun	SanXXCrisanto	6.37	2	26.90000051	SD	0.994
2014	Jun	Dzilam deXXBravo	25.48	4	26.90000051	SL	3.416666667
2014	Jun	Dzilam deXXBravo	12.74	3	28.24000048	H	4.75
2014	Jun	Dzilam deXXBravo	20.02	4	28.24000048	SL	3.7
2014	Jun	Dzilam deXXBravo	20.02	2	28.24000048	SL	7.875
2014	Jun	Dzilam deXXBravo	7.28	2	28.24000048	SL	3.125
2014	Jun	Dzilam deXXBravo	21.84	3	28.24000048	SL	2.8
2014	Jun	Dzilam deXXBravo	18.2	3	28.24000048	SL	2.35
2014	Jun	Dzilam deXXBravo	18.2	2	28.24000048	SL	5.388888889
2014	Jun	Dzilam deXXBravo	16.38	4	28.24000048	SL	2.363636364
2014	Jun	Dzilam deXXBravo	10.92	3	28.24000048	H	0.5
2014	Jun	Dzilam deXXBravo	18.2	2	28.24000048	H	0.3
2014	Jun	Dzilam deXXBravo	14.56	4	28.24000048	H	7.583333333
2014	Jun	Celestun	20.02	2	29.42000045	H	0.333333333
2014	Jun	Celestun	25.48	3	29.42000045	H	5.833333333
2014	Jun	Celestun	18.2	2	29.42000045	H	0.196666667
2014	Jun	Celestun	18.2	2	29.42000045	H	0.344285714
2014	Jun	Celestun	14.56	2	26.90000051	H	0.5
2014	Jun	Celestun	14.56	3	26.90000051	H	0.333333333
2014	Jun	Celestun	14.56	2	26.90000051	H	0.25
2014	Jun	Celestun	14.56	2	26.90000051	H	0.6
2014	Jun	Celestun	12.74	3	26.90000051	H	0.5
2014	Jun	TelchacXXPuerto	18.2	3	26.90000051	SL	1.333333333
2014	Mar	SanXXFelipe	25.48	3	25.59000054	SL	8.286
2014	Mar	SanXXFelipe	23.66	2	25.59000054	SL	11.075
2014	Mar	SanXXFelipe	23.66	2	25.59000054	SL	1.697857143
2014	Mar	SanXXFelipe	23.66	2	25.59000054	SL	7.673333333
2014	Mar	Sisal	9.1	2	26.00000053	H	0.182857143
2014	Mar	Sisal	10.92	2	26.00000053	H	0.582857143
2014	Mar	Celestun	10.92	2	26.00000053	H	0.618571429
2014	Mar	Celestun	10.92	3	26.00000053	H	0.4
2014	Mar	Sisal	10.92	2	26.00000053	H	0.332857143
2014	Mar	Sisal	10.92	2	26.00000053	H	0.35
2014	Mar	Celestun	12.74	3	26.00000053	H	0.375
2014	Mar	Celestun	12.74	3	26.00000053	H	0.142857143
2014	Mar	Celestun	9.1	2	26.00000053	H	0.328571429
2014	Mar	SanXXFelipe	14.56	3	26.68000051	SL	1.876
2014	Mar	SanXXFelipe	21.84	2	26.68000051	SL	10.63333333
2014	Mar	SanXXFelipe	23.66	2	26.68000051	SL	11.355
2014	Mar	SanXXFelipe	12.74	2	26.68000051	SL	10.18
2014	Mar	SanXXFelipe	21.84	2	26.68000051	SL	6.464
2014	Mar	SanXXFelipe	21.84	2	26.68000051	SL	9.154
2014	Mar	SanXXFelipe	21.84	3	26.68000051	SL	7.136666667
2014	Mar	SanXXFelipe	21.84	2	26.68000051	SL	3.446666667
2014	Mar	SanXXFelipe	20.02	3	26.68000051	SL	9.55
2014	Mar	SanXXFelipe	21.84	2	26.92000051	SL	13.736
2014	Mar	Celestun	12.74	2	26.00000053	H	0.641666667
2014	Mar	Celestun	12.74	3	26.00000053	H	0.428571429
2014	Mar	Celestun	14.56	3	26.00000053	H	0.457142857
2014	May	TelchacXXPuerto	30.94	2	27.0900005	SL	5.333333333
2014	May	Celestun	27.3	3	25.70000053	H	0.85
2014	May	Sisal	29.12	3	25.70000053	SL	4.333333333
2014	May	Sisal	29.12	3	25.70000053	H	0.214285714
2014	May	Sisal	18.2	4	25.70000053	H	1
2014	May	Celestun	16.38	3	25.70000053	H	0.388888889
2014	May	Sisal	21.84	3	25.70000053	H	1.041666667
2014	May	Sisal	29.12	3	25.70000053	H	0.25
2014	May	Sisal	18.2	2	25.70000053	H	0.6
2014	May	Sisal	29.12	3	25.70000053	H	0.785714286
2014	May	Celestun	27.3	3	25.70000053	H	0.090909091
2014	May	Sisal	14.56	2	25.70000053	H	0.25
2014	May	TelchacXXPuerto	25.48	2	25.70000053	SL	1.307692308
2014	May	TelchacXXPuerto	20.02	2	25.70000053	H	1.545454545
2014	May	TelchacXXPuerto	23.66	3	25.70000053	SL	1.7
2014	May	TelchacXXPuerto	14.56	4	25.70000053	H	0.222222222
2014	May	TelchacXXPuerto	20.93	2	25.70000053	SL	2.916666667
2014	May	TelchacXXPuerto	25.48	2	25.70000053	SL	1.307692308
2014	May	TelchacXXPuerto	20.02	2	25.70000053	SL	0.928571429
2014	May	TelchacXXPuerto	4.55	3	25.70000053	H	0.545454545
2014	May	Sisal	16.38	3	25.70000053	H	0.142857143
2014	May	TelchacXXPuerto	20.02	2	25.70000053	SL	0.928571429
2014	May	TelchacXXPuerto	16.38	4	25.70000053	H	0.4
2014	May	RiaXXLagartos	20.02	3	27.67000049	SL	2.038461538
2014	May	RiaXXLagartos	18.2	3	27.67000049	SL	0.833333333
2014	May	SanXXFelipe	20.02	3	27.67000049	SL	2.286666667
2014	May	SanXXFelipe	20.02	3	27.67000049	SL	1.585714286
2014	May	TelchacXXPuerto	14.56	4	27.67000049	H	0.222222222
2014	May	RiaXXLagartos	20.02	2	27.67000049	SL	0.8
2014	May	SanXXFelipe	20.02	2	27.67000049	SL	2.485714286
2014	May	SanXXFelipe	21.84	2	27.67000049	SL	1.242857143
2014	May	RiaXXLagartos	18.2	2	27.67000049	SL	0.625
2014	May	SanXXFelipe	20.02	3	27.67000049	SL	1.12
2014	May	SanXXFelipe	21.84	2	27.67000049	SL	1.357142857
2014	May	Sisal	29.12	3	27.67000049	H	0.214285714
2014	May	SanXXFelipe	21.84	3	27.67000049	SL	2.093333333
2014	May	RiaXXLagartos	20.02	2	27.61000049	SL	0.5
2014	May	Celestun	16.38	2	26.62000051	H	0.53125
2014	May	Celestun	30.94	3	26.62000051	H	2.52
2014	May	Celestun	18.2	2	26.62000051	H	0.357142857
2014	May	Celestun	25.48	3	26.62000051	H	8.666666667
2014	May	Celestun	14.56	3	25.70000053	H	0.333333333
2014	May	Celestun	14.56	3	25.70000053	H	1.1
2014	May	Celestun	12.74	2	25.70000053	H	0.142857143
2014	May	Celestun	14.56	3	26.62000051	H	2.833333333
2014	Nov	RiaXXLagartos	14.56	2	27.84000049	SD	5.8
2014	Nov	RiaXXLagartos	18.2	2	27.84000049	SD	11.8
2014	Nov	RiaXXLagartos	12.74	2	27.84000049	SD	1.7
2014	Nov	Dzilam deXXBravo	23.66	3	27.84000049	SD	3.4
2014	Nov	RiaXXLagartos	12.74	2	27.84000049	SD	1.3
2014	Nov	RiaXXLagartos	11.83	2	27.84000049	SD	0.6
2014	Nov	RiaXXLagartos	15.47	2	27.84000049	SD	3.375
2014	Nov	Dzilam deXXBravo	20.02	3	27.84000049	SD	2.5
2014	Nov	Dzilam deXXBravo	20.02	3	27.84000049	SD	4.5
2014	Nov	Dzilam deXXBravo	18.2	4	27.84000049	SD	6
2014	Nov	Dzilam deXXBravo	21.84	3	27.84000049	SD	1.2
2014	Nov	RiaXXLagartos	21.84	2	27.84000049	SD	5.4
2014	Nov	RiaXXLagartos	18.2	3	27.84000049	SD	3.416666667
2014	Nov	RiaXXLagartos	9.1	2	27.84000049	SD	1.75
2014	Nov	RiaXXLagartos	15.47	2	27.84000049	SD	3.125
2014	Oct	RiaXXLagartos	27.3	3	29.66000045	SD	3
2014	Oct	RiaXXLagartos	32.76	2	29.19000046	SD	3.916666667
2014	Oct	Celestun	18.2	3	26.58000051	H	1.142857143
2014	Oct	Celestun	12.74	2	26.58000051	H	2.285714286
2014	Oct	Celestun	16.38	2	26.58000051	H	4
2014	Oct	Celestun	10.92	3	26.58000051	H	1.5
2014	Oct	Celestun	16.38	2	26.58000051	H	3.625
2014	Oct	Celestun	14.56	3	26.58000051	H	2
2014	Oct	Celestun	14.56	2	26.58000051	H	1.1
2014	Oct	RiaXXLagartos	14.56	2	30.15000043	SD	3.75
2014	Oct	RiaXXLagartos	15.47	2	30.15000043	SD	2.76
2014	Oct	RiaXXLagartos	10.92	2	30.15000043	SD	0.5
2014	Oct	SanXXFelipe	10.01	3	30.15000043	SD	3.25
2014	Oct	RiaXXLagartos	21.84	3	30.15000043	SD	3.166666667
2014	Oct	RiaXXLagartos	10.01	2	30.15000043	SD	0.5
2014	Oct	SanXXFelipe	18.2	2	30.15000043	SD	2.6
2014	Oct	RiaXXLagartos	10.92	2	30.15000043	SD	6.111111111
2014	Oct	RiaXXLagartos	14.56	2	30.15000043	SD	0.76
2014	Oct	RiaXXLagartos	10.92	2	30.15000043	SD	3.25
2014	Oct	RiaXXLagartos	14.56	2	30.15000043	SD	4.99
2014	Oct	RiaXXLagartos	10.92	2	30.15000043	SD	0.56
2014	Oct	RiaXXLagartos	22.75	3	30.15000043	SD	5.25
2014	Oct	RiaXXLagartos	10.92	2	30.15000043	SD	1.5
2014	Oct	RiaXXLagartos	21.84	2	30.15000043	SD	1.833333333
2014	Oct	RiaXXLagartos	5.46	2	29.30000045	SD	1.651428571
2014	Oct	RiaXXLagartos	14.56	2	29.30000045	SD	3.5
2014	Oct	RiaXXLagartos	7.28	2	29.30000045	SD	3
2014	Oct	Celestun	14.56	2	29.3284841	H	2.111111111
2014	Sep	Celestun	40.04	3	28.85000046	SL	2.6685
2014	Sep	Celestun	10.92	4	28.85000046	SD	3.565
2014	Sep	RiaXXLagartos	14.56	2	28.85000046	SD	0.75
2014	Sep	Sisal	14.56	3	28.85000046	SD	10.25
2014	Sep	Celestun	9.1	4	28.85000046	SD	3.034285714
2014	Sep	Celestun	18.2	3	28.85000046	SD	9.16666667
2014	Sep	Celestun	12.74	3	28.85000046	SD	1.99
2014	Sep	Celestun	40.04	3	28.85000046	SL	4.674583333
2014	Sep	Sisal	14.56	3	28.85000046	SD	1.6
2014	Sep	TelchacXXPuerto	14.56	2	28.85000046	SL	1.697142857
2014	Sep	Sisal	18.2	3	28.85000046	H	0.885
2014	Sep	RiaXXLagartos	14.56	2	29.84000044	SD	0.75
2014	Sep	SanXXFelipe	12.74	3	29.84000044	SD	1.12
2014	Sep	SanXXFelipe	9.1	2	29.84000044	SD	1.68
2014	Sep	RiaXXLagartos	10.92	2	29.84000044	SD	0.7
2014	Sep	RiaXXLagartos	3.64	2	29.84000044	SD	0.625
2014	Sep	RiaXXLagartos	7.28	2	29.84000044	SD	0.8
2014	Sep	SanXXFelipe	9.1	4	29.84000044	SD	0.5
2014	Sep	SanXXFelipe	16.38	2	29.84000044	SL	12.18571429
2014	Sep	SanXXFelipe	5.46	2	29.84000044	SD	1.05
2014	Sep	RiaXXLagartos	12.74	2	29.84000044	SD	0.5
2014	Sep	RiaXXLagartos	10.92	2	29.84000044	SD	0.4
2014	Sep	RiaXXLagartos	18.2	2	29.84000044	SD	0.16
2014	Sep	TelchacXXPuerto	16.38	2	29.84000044	SL	1.622857143
2014	Sep	SanXXFelipe	5.46	3	29.84000044	SD	1.8
2014	Sep	RiaXXLagartos	10.92	3	29.84000044	SD	1
2014	Sep	RiaXXLagartos	10.92	2	29.56000045	SD	0.071428571
2014	Sep	RiaXXLagartos	21.84	2	29.56000045	SD	4.375
2014	Sep	RiaXXLagartos	16.38	2	29.56000045	SD	2.185714286
2014	Sep	RiaXXLagartos	21.84	2	29.56000045	SD	1.25
2014	Sep	SanXXFelipe	5.46	2	29.56000045	SD	0.75
2014	Sep	RiaXXLagartos	10.92	2	29.56000045	SD	0.103333333
2014	Sep	RiaXXLagartos	21.84	2	29.56000045	SD	2
2014	Sep	RiaXXLagartos	14.56	2	29.56000045	SD	0.470588235
2015	Apr	Chuburna	20.02	3	25.95000053	H	3.375
2015	Apr	Sisal	21.84	3	25.95000053	SD	1.166666667
2015	Apr	Sisal	10.92	2	25.95000053	H	0.714285714
2015	Apr	Sisal	14.56	4	25.95000053	SD	2.416666667
2015	Apr	Celestun	16.38	2	25.95000053	H	0.375
2015	Apr	Celestun	12.74	3	25.95000053	H	0.625
2015	Apr	Sisal	10.92	3	25.95000053	H	0.25
2015	Apr	Sisal	14.56	2	25.95000053	SD	2.333333333
2015	Apr	Sisal	29.12	3	25.95000053	SL	8.333333333
2015	Apr	Celestun	10.92	2	25.95000053	H	0.169230769
2015	Apr	Sisal	20.02	3	25.95000053	SD	1.714285714
2015	Apr	Chuburna	16.38	2	25.95000053	H	2.5
2015	Apr	Chuburna	18.2	3	25.95000053	H	2.645714286
2015	Apr	Chuburna	16.38	3	25.95000053	H	2.5
2015	Apr	Chuburna	16.38	3	25.95000053	H	1.416
2015	Apr	Chuburna	14.56	3	25.95000053	H	1.363636364
2015	Apr	Chuburna	16.38	3	25.95000053	SD	0.136842105
2015	Apr	Chuburna	20.02	3	25.95000053	H	3.25
2015	Apr	RiaXXLagartos	10.92	2	27.4000005	H	0.142857143
2015	Apr	RiaXXLagartos	20.02	3	27.4000005	SL	2.75
2015	Apr	RiaXXLagartos	20.02	2	27.4000005	SL	1.742857143
2015	Apr	RiaXXLagartos	5.46	2	27.4000005	H	0.125
2015	Apr	RiaXXLagartos	10.92	2	27.4000005	H	0.21
2015	Apr	RiaXXLagartos	20.02	2	27.0700005	SL	6.291666667
2015	Apr	RiaXXLagartos	25.48	2	27.0700005	SL	5.423076923
2015	Apr	RiaXXLagartos	20.02	2	27.0700005	SL	2.625
2015	Apr	RiaXXLagartos	18.2	2	27.0700005	SL	2.75
2015	Apr	RiaXXLagartos	25.48	2	27.0700005	SL	4.357142857
2015	Apr	Celestun	10.92	2	25.95000053	H	0.142857143
2015	Apr	RiaXXLagartos	7.28	2	27.4000005	H	0.166666667
2015	Apr	Celestun	14	2	25.95000053	H	0.5125
2015	Apr	Sisal	14.56	3	25.95000053	SD	0.625
2015	Aug	RiaXXLagartos	27.3	2	30.37000043	SD	0.45
2015	Aug	Celestun	30.94	3	27.75000049	H	0.3125
2015	Aug	Celestun	38.22	3	27.75000049	H	0.183333333
2015	Aug	Sisal	14.56	3	27.75000049	H	1.428571429
2015	Aug	Sisal	32.76	3	27.75000049	H	1.5
2015	Aug	Sisal	20.02	3	27.75000049	SD	0.625
2015	Aug	Celestun	21.84	3	27.75000049	SL	5.892857143
2015	Aug	SanXXFelipe	9.1	2	30.41000043	SD	0.5
2015	Aug	Dzilam deXXBravo	12.74	3	30.41000043	SD	4.54
2015	Aug	RiaXXLagartos	5.46	2	30.41000043	SD	0.6875
2015	Aug	Dzilam deXXBravo	9.1	2	30.41000043	SD	2.666666667
2015	Aug	Dzilam deXXBravo	7.28	3	30.41000043	SD	0.5
2015	Aug	RiaXXLagartos	21.84	2	30.41000043	SD	0.6875
2015	Aug	SanXXFelipe	9.1	3	30.41000043	SD	0.684210526
2015	Aug	SanXXFelipe	14.56	3	30.41000043	SD	0.15
2015	Aug	Dzilam deXXBravo	10.92	3	30.41000043	SD	1.166666667
2015	Aug	RiaXXLagartos	12.74	2	30.41000043	SD	1.444444444
2015	Aug	Dzilam deXXBravo	14.56	3	30.41000043	SD	4.5
2015	Aug	SanXXFelipe	16.38	2	30.41000043	SD	1.18
2015	Aug	RiaXXLagartos	14.56	2	30.41000043	SD	0.7
2015	Aug	Dzilam deXXBravo	14.56	3	30.41000043	SD	1.833333333
2015	Aug	SanXXFelipe	10.92	2	30.41000043	SD	0.755555556
2015	Aug	RiaXXLagartos	14.56	2	30.41000043	SD	1.65
2015	Aug	Dzilam deXXBravo	9.1	4	30.41000043	SD	1.714285714
2015	Aug	Dzilam deXXBravo	10.92	3	30.41000043	SD	0.925
2015	Aug	RiaXXLagartos	7.28	2	30.41000043	SD	0.333333333
2015	Aug	SanXXFelipe	7.28	2	30.41000043	SD	1.025
2015	Aug	RiaXXLagartos	7.28	2	30.41000043	SD	0.5625
2015	Aug	SanXXFelipe	7.28	3	30.41000043	SD	0.188888889
2015	Aug	Dzilam deXXBravo	7.28	2	30.41000043	SD	1.942857143
2015	Aug	RiaXXLagartos	21.84	2	30.41000043	SD	0.375
2015	Aug	SanXXFelipe	14.56	2	30.41000043	SD	0.466666667
2015	Aug	RiaXXLagartos	5.46	2	30.23000043	SD	0.25
2015	Aug	RiaXXLagartos	7.28	2	30.23000043	SD	0.277777778
2015	Aug	RiaXXLagartos	5.46	2	30.23000043	SD	0.25
2015	Aug	Celestun	21.476	3	27.75000049	H	0.25
2015	Aug	SanXXFelipe	21.84	2	30.41000043	SD	1.77
2015	Aug	Progreso	32.76	3	27.75000049	SD	1.114285714
2015	Aug	RiaXXLagartos	10.92	2	30.41000043	SD	1.222222222
2015	Aug	RiaXXLagartos	20.02	3	30.41000043	SD	1.045454545
2015	Aug	Dzilam deXXBravo	6	3	27.75000049	SD	1.5125
2015	Aug	Dzilam deXXBravo	5.46	3	30.41000043	SD	1.35
2015	Aug	Dzilam deXXBravo	7.28	3	27.75000049	SD	1.35
2015	Aug	Dzilam deXXBravo	9.1	3	27.75000049	SD	0.243902439
2015	Aug	Dzilam deXXBravo	14	3	30.41000043	SD	1.6
2015	Aug	Dzilam deXXBravo	10.92	3	30.41000043	SD	0.333333333
2015	Aug	Sisal	18.2	3	27.75000049	SD	2.3125
2015	Aug	SanXXFelipe	7.28	3	30.41000043	SD	0.4125
2015	Aug	Sisal	21.84	3	27.75000049	SD	1.607142857
2015	Aug	Sisal	29.12	3	27.75000049	SD	1.444444444
2015	Aug	Dzilam deXXBravo	19	3	30.41000043	SD	0.625
2015	Aug	Dzilam deXXBravo	10.92	3	30.41000043	SD	2
2015	Aug	RiaXXLagartos	5.46	2	30.23000043	SD	1.04
2015	Aug	RiaXXLagartos	14.56	2	30.41000043	SD	0.75
2015	Aug	RiaXXLagartos	3.64	3	30.41000043	SD	0.222222222
2015	Aug	Dzilam deXXBravo	21	3	30.41000043	SD	1.166666667
2015	Aug	SanXXFelipe	1	2	30.41000043	SD	0.344444444
2015	Aug	RiaXXLagartos	5.46	2	30.41000043	SD	0.5
2015	Aug	Dzilam deXXBravo	6	3	27.75000049	SD	0.447058824
2015	Aug	RiaXXLagartos	9.1	2	30.41000043	SD	0.625
2015	Aug	RiaXXLagartos	8	2	30.41000043	SD	0.675
2015	Aug	SanXXFelipe	9	2	30.41000043	SD	0.675
2015	Dec	Celestun	32.76	4	27.0400005	SD	2.444444444
2015	Dec	Celestun	30.03	4	27.0400005	SD	2.775
2015	Dec	RiaXXLagartos	9.1	2	27.69000049	H	0.118181818
2015	Dec	Celestun	56.42	3	27.69000049	SD	4
2015	Dec	Celestun	57.33	4	26.11000052	SD	0.945
2015	Dec	RiaXXLagartos	14.56	2	27.69000049	GH	0.176470588
2015	Dec	SanXXFelipe	2.73	2	27.69000049	GH	0.664285714
2015	Dec	SanXXFelipe	5.46	2	27.69000049	GH	1.412
2015	Dec	Celestun	34.58	3	27.0400005	H	1.855
2015	Dec	SanXXFelipe	4.55	2	27.69000049	GH	0.216
2015	Dec	Celestun	1	2	27.0400005	H	0.732
2015	Dec	RiaXXLagartos	12.74	2	27.69000049	GH	1.1
2015	Dec	Celestun	5	2	27.0400005	H	0.875
2015	Dec	Celestun	38.22	3	27.0400005	H	0.12625
2015	Dec	RiaXXLagartos	36.4	2	27.84000049	GH	0.125
2015	Dec	SanXXFelipe	3.64	2	27.69000049	GH	0.123076923
2015	Dec	Celestun	41.86	2	27.0400005	H	0.3275
2015	Dec	SanXXFelipe	4.55	4	27.69000049	GH	0.233333333
2015	Dec	SanXXFelipe	3.64	2	27.69000049	GH	0.418181818
2015	Dec	SanXXFelipe	5.46	3	27.69000049	GH	1.05
2015	Dec	SanXXFelipe	3.64	3	27.69000049	GH	0.27
2015	Dec	SanXXFelipe	5.46	2	27.69000049	GH	1.1
2015	Dec	SanXXFelipe	5.46	2	27.69000049	GH	0.525
2015	Dec	SanXXFelipe	3.64	2	27.69000049	GH	0.2
2015	Jul	RiaXXLagartos	32.76	2	29.70000044	SD	1.916666667
2015	Jul	RiaXXLagartos	32.76	2	29.70000044	SD	1.071428571
2015	Jul	RiaXXLagartos	27.3	3	29.70000044	SD	1.5
2015	Jul	RiaXXLagartos	27.3	2	29.70000044	SD	0.857142857
2015	Jul	RiaXXLagartos	21.84	2	29.70000044	SD	1.4
2015	Jul	Celestun	30.94	3	26.00000053	H	1.75
2015	Jul	Celestun	30.94	3	26.00000053	H	0.909090909
2015	Jul	Celestun	30.94	2	26.00000053	H	1.066666667
2015	Jul	Sisal	5.46	2	26.00000053	H	1
2015	Jul	Celestun	12.74	2	26.00000053	H	1.142857143
2015	Jul	Sisal	21.84	2	26.00000053	H	0.666666667
2015	Jul	Celestun	21.84	2	26.00000053	H	2.611111111
2015	Jul	Sisal	21.84	3	26.00000053	H	0.5
2015	Jul	Celestun	21.476	3	26.00000053	H	0.25
2015	Jul	Sisal	5.46	2	26.00000053	SD	1.4
2015	Jul	Sisal	25.48	2	26.00000053	H	0.956521739
2015	Jul	Sisal	5.46	2	26.00000053	H	1.142857143
2015	Jul	Sisal	21.84	3	26.00000053	H	2.714285714
2015	Jul	Sisal	21.84	2	26.00000053	SD	1.4
2015	Jul	Sisal	5.46	2	26.00000053	SD	3.125
2015	Jul	Celestun	21.84	3	26.00000053	H	2
2015	Jul	Sisal	20.02	3	26.00000053	H	0.214285714
2015	Jul	Sisal	7.28	3	26.00000053	H	0.857142857
2015	Jul	Celestun	21.84	3	26.00000053	H	0.666666667
2015	Jul	Sisal	7.28	2	26.00000053	H	0.25
2015	Jul	Celestun	21.84	2	26.00000053	H	1.166666667
2015	Jul	Sisal	5.46	3	26.00000053	H	2.75
2015	Jul	SanXXFelipe	30.94	3	26.00000053	SD	2.7
2015	Jul	Chuburna	16.38	2	26.00000053	H	2.551666667
2015	Jul	Chuburna	5.46	3	26.00000053	SD	0.8425
2015	Jul	Celestun	27.3	3	26.00000053	H	0.909090909
2015	Jul	Chuburna	10.92	2	26.00000053	H	0.084285714
2015	Jul	Chuburna	13.104	3	26.00000053	SD	1.988888889
2015	Jul	Chuburna	13.104	3	26.00000053	SD	0.6
2015	Jul	Chuburna	3.64	2	26.00000053	H	0.733333333
2015	Jul	SanXXFelipe	9.1	3	29.58000045	SD	5.64
2015	Jul	RiaXXLagartos	18.2	3	29.58000045	SD	1.25
2015	Jul	SanXXFelipe	10.92	2	29.58000045	SD	4.033333333
2015	Jul	SanXXFelipe	12.74	2	29.58000045	SD	2.6
2015	Jul	SanXXFelipe	9.1	2	29.58000045	SD	1.184615385
2015	Jul	SanXXFelipe	9.1	2	29.58000045	SD	0.571428571
2015	Jul	SanXXFelipe	10.92	3	29.58000045	SD	3.15
2015	Jul	RiaXXLagartos	5.46	2	29.58000045	SD	0.285714286
2015	Jul	RiaXXLagartos	7.28	2	29.58000045	SD	0.5
2015	Jul	RiaXXLagartos	14.56	2	29.58000045	SD	6
2015	Jul	RiaXXLagartos	21.84	3	29.58000045	SD	0.6875
2015	Jul	SanXXFelipe	14.56	3	29.58000045	SD	0.725
2015	Jul	RiaXXLagartos	20.02	2	29.58000045	SD	0.642857143
2015	Jul	SanXXFelipe	7.28	3	29.58000045	SD	0.58
2015	Jul	SanXXFelipe	10.92	2	29.58000045	SD	1.625
2015	Jul	RiaXXLagartos	3.64	2	29.58000045	SD	1
2015	Jul	RiaXXLagartos	5.46	3	29.58000045	SD	0.7
2015	Jul	SanXXFelipe	2.73	3	29.58000045	SD	0.685714286
2015	Jul	RiaXXLagartos	18.2	2	29.58000045	SD	0.1
2015	Jul	SanXXFelipe	10.92	3	29.58000045	SD	1.714285714
2015	Jul	SanXXFelipe	14.56	3	29.58000045	SD	0.725
2015	Jul	SanXXFelipe	5.46	3	29.58000045	SD	1.157142857
2015	Jul	RiaXXLagartos	10.92	2	29.58000045	SD	0.9
2015	Jul	RiaXXLagartos	10.92	2	29.58000045	SD	0.833333333
2015	Jul	SanXXFelipe	5.46	2	29.58000045	SD	0.266666667
2015	Jul	RiaXXLagartos	20.02	2	29.58000045	SD	0.633333333
2015	Jul	RiaXXLagartos	20.02	2	29.58000045	SD	2.666666667
2015	Jul	RiaXXLagartos	5.46	2	29.58000045	SD	0.666666667
2015	Jul	SanXXFelipe	7.28	3	29.58000045	SD	0.58
2015	Jul	RiaXXLagartos	9.1	3	29.58000045	SD	0.8
2015	Jul	RiaXXLagartos	16.38	2	29.63000045	SD	3.25
2015	Jul	RiaXXLagartos	7.28	2	29.63000045	SD	0.71
2015	Jul	RiaXXLagartos	10.92	2	29.63000045	SD	0.214285714
2015	Jul	RiaXXLagartos	27.3	3	29.63000045	SD	2.666666667
2015	Jul	RiaXXLagartos	18.2	2	29.63000045	SD	0.5
2015	Jul	RiaXXLagartos	9.1	2	29.63000045	SD	0.2
2015	Jul	RiaXXLagartos	10.92	2	29.63000045	SD	0.357142857
2015	Jul	RiaXXLagartos	5.46	2	29.63000045	SD	0.2
2015	Jul	RiaXXLagartos	16.38	2	29.63000045	SD	0.790909091
2015	Jul	RiaXXLagartos	18.2	3	29.63000045	SD	0.916666667
2015	Jul	RiaXXLagartos	10.92	2	29.63000045	SD	0.766666667
2015	Jul	RiaXXLagartos	16.38	2	29.63000045	SD	0.75
2015	Jul	RiaXXLagartos	16.38	2	29.63000045	SD	2.583333333
2015	Jul	Celestun	9.1	3	26.00000053	H	0.714285714
2015	Jul	Celestun	21.476	3	26.00000053	H	1
2015	Jul	Celestun	21.476	3	26.00000053	H	0.442857143
2015	Jul	Celestun	7.28	3	26.00000053	H	0.2
2015	Jul	RiaXXLagartos	7.28	2	29.58000045	SD	1.5
2015	Jul	Sisal	7	3	26.00000053	SD	0.857142857
2015	Jul	SanXXFelipe	12.74	3	29.58000045	SD	0.533333333
2015	Jul	Chuburna	7.28	2	26.00000053	H	0.808
2015	Jul	Sisal	24	2	26.00000053	H	0.625
2015	Jun	SanXXFelipe	43.68	2	28.56000047	SL	1.7125
2015	Jun	Celestun	7.28	3	25.00000055	H	2.909090909
2015	Jun	Celestun	29.12	3	25.00000055	H	2.181818182
2015	Jun	Celestun	21.84	3	25.00000055	H	2.75
2015	Jun	Sisal	27.3	3	25.00000055	SL	2.230769231
2015	Jun	Sisal	14.56	3	25.00000055	H	1.125
2015	Jun	Celestun	23.66	3	25.00000055	H	0.7
2015	Jun	Sisal	30.94	3	25.00000055	H	0.642857143
2015	Jun	Celestun	21.476	2	25.00000055	H	3.759036253
2015	Jun	Sisal	16.38	2	25.00000055	H	0.6
2015	Jun	Celestun	27.3	4	25.00000055	SL	7.111111111
2015	Jun	Celestun	21.84	4	25.00000055	SL	3.175
2015	Jun	Sisal	18.2	3	25.00000055	H	1.058823529
2015	Jun	Sisal	23.66	3	25.00000055	H	0.5
2015	Jun	Sisal	25.48	3	25.00000055	H	1
2015	Jun	Sisal	14.56	3	25.00000055	H	3
2015	Jun	Celestun	7.28	2	25.00000055	H	3.866666667
2015	Jun	Sisal	16.38	3	25.00000055	SD	0.62
2015	Jun	Chuburna	9.1	3	25.00000055	SD	0.75
2015	Jun	Chuburna	20.02	3	25.00000055	H	1.5375
2015	Jun	Chuburna	3.64	2	25.00000055	SD	0.216666667
2015	Jun	Progreso	27.3	3	25.00000055	SD	2.833333333
2015	Jun	RiaXXLagartos	3.64	2	28.51000047	H	0.571428571
2015	Jun	RiaXXLagartos	3.64	2	28.51000047	H	0.375
2015	Jun	RiaXXLagartos	7.28	2	28.51000047	H	0.428571429
2015	Jun	SanXXFelipe	10.92	3	28.51000047	H	0.87
2015	Jun	SanXXFelipe	9.1	3	28.51000047	H	0.083333333
2015	Jun	SanXXFelipe	18.2	3	28.51000047	H	0.2
2015	Jun	SanXXFelipe	7.28	3	28.51000047	H	1.25
2015	Jun	Celestun	16.38	2	25.00000055	H	0.222222222
2015	Jun	Celestun	16.38	3	25.00000055	H	5.5
2015	Jun	Celestun	16.38	3	25.00000055	H	1.666666667
2015	Jun	Celestun	16.38	2	25.00000055	H	0.25
2015	Jun	RiaXXLagartos	9.1	2	28.51000047	H	0.7
2015	Jun	RiaXXLagartos	8.19	2	28.51000047	H	0.6875
2015	Mar	SanXXFelipe	29.12	2	26.98000051	SL	2.828571429
2015	Mar	SanXXFelipe	23.66	2	26.98000051	SL	10.52857143
2015	Mar	TelchacXXPuerto	18.2	2	27.0000005	SL	4.357142857
2015	Mar	TelchacXXPuerto	7.28	2	27.0000005	SL	1.5
2015	Mar	TelchacXXPuerto	7.28	3	27.0000005	SL	2.928571429
2015	Mar	Dzilam deXXBravo	25.48	3	27.0000005	SL	10.28571429
2015	Mar	TelchacXXPuerto	14.56	3	27.0000005	H	2.142857143
2015	Mar	TelchacXXPuerto	5.46	2	27.0000005	SL	1.875
2015	Mar	Dzilam deXXBravo	18.2	3	27.0000005	SL	9.41666667
2015	Mar	Progreso	21.84	3	27.0000005	SD	6.05
2015	Mar	Progreso	21.84	4	27.0000005	SD	2.928571429
2015	Mar	Dzilam deXXBravo	25.48	3	27.0000005	SL	9.71428571
2015	Mar	TelchacXXPuerto	18.2	3	27.0000005	H	1.142857143
2015	Mar	Progreso	20.02	4	27.0000005	SD	2.071428571
2015	Mar	Dzilam deXXBravo	12.74	3	27.2100005	SL	2.875
2015	Mar	Dzilam deXXBravo	18.2	2	27.2100005	H	1.25
2015	Mar	SanXXFelipe	9.1	2	27.2100005	SL	1.5
2015	Mar	SanXXFelipe	14.56	2	27.2100005	SL	3.775
2015	Mar	Dzilam deXXBravo	14.56	2	27.2100005	H	1.5
2015	Mar	Dzilam deXXBravo	7.28	2	27.2100005	H	5.428571429
2015	Mar	SanXXFelipe	20.02	2	27.2100005	SL	3.8875
2015	Mar	SanXXFelipe	14.56	2	27.2100005	SL	5.528571429
2015	Mar	SanXXFelipe	20.02	2	27.2100005	SL	2.371428571
2015	Mar	SanXXFelipe	16.38	2	27.2100005	SL	4.314285714
2015	Mar	SanXXFelipe	20.02	2	27.2100005	SL	9.6125
2015	Mar	SanXXFelipe	14.56	2	27.2100005	SL	2.671428571
2015	Mar	Dzilam deXXBravo	23.66	4	27.2100005	H	3.076923077
2015	Mar	Dzilam deXXBravo	23.66	3	27.2100005	SL	11.83333333
2015	Mar	SanXXFelipe	5.46	3	27.2100005	SL	2.972727273
2015	Mar	SanXXFelipe	10.92	2	27.2100005	SL	5.022222222
2015	Mar	Dzilam deXXBravo	29.12	2	27.2100005	SL	6.25
2015	Mar	SanXXFelipe	21.84	3	27.2100005	SL	5.785714286
2015	Mar	Dzilam deXXBravo	25.48	2	27.2100005	SL	9.42857143
2015	Mar	SanXXFelipe	18.2	2	27.2100005	SL	5.444444444
2015	Mar	SanXXFelipe	18.2	2	27.2100005	SL	3.266666667
2015	Mar	SanXXFelipe	21.84	2	27.2100005	SL	6.457142857
2015	Mar	SanXXFelipe	21.84	2	27.2100005	SL	6.166666667
2015	Mar	LasXXColoradas	20.02	3	27.2100005	SL	8.4375
2015	Mar	SanXXFelipe	10.92	2	27.2100005	SL	5.041666667
2015	Mar	LasXXColoradas	23.66	3	26.82000051	H	0.4375
2015	Mar	LasXXColoradas	21.84	3	26.82000051	SL	7.178571429
2015	Mar	LasXXColoradas	23.66	3	26.82000051	SL	10.28571429
2015	Mar	LasXXColoradas	27.3	3	26.82000051	SL	5.9
2015	May	Celestun	30.94	3	25.55000054	H	0.6875
2015	May	Celestun	18.2	3	25.55000054	H	0.875
2015	May	Celestun	25.48	2	25.55000054	H	4.1375
2015	May	Celestun	21.84	2	25.55000054	H	1.357142857
2015	May	Celestun	21.476	3	25.55000054	H	1.285714286
2015	May	Celestun	14.56	2	25.55000054	H	1
2015	May	Celestun	12.74	2	25.55000054	H	3.714285714
2015	May	Celestun	18.2	3	25.55000054	H	1
2015	May	Celestun	45.5	3	25.55000054	SD	0.114285714
2015	May	Celestun	21.476	3	25.55000054	H	1
2015	May	Celestun	18.2	3	25.55000054	H	0.375
2015	May	Celestun	21.84	2	25.55000054	H	1.5
2015	May	Celestun	20.02	2	25.55000054	H	0.25
2015	May	Celestun	20.02	2	25.55000054	H	1.2
2015	May	Celestun	18.2	3	25.55000054	H	8.875
2015	May	Celestun	21.84	3	25.55000054	H	2
2015	May	Celestun	21.84	3	25.55000054	H	2.3375
2015	May	Celestun	21.84	2	25.55000054	H	2
2015	May	Celestun	18.2	3	25.55000054	H	1
2015	May	Celestun	23.66	3	25.55000054	H	1.285714286
2015	May	Celestun	23.66	3	25.55000054	H	1
2015	May	Celestun	12.74	2	25.55000054	H	1.477777778
2015	May	Celestun	14.56	2	25.55000054	H	0.714285714
2015	Nov	Progreso	21.336	4	28.00000048	SD	0.972222222
2015	Nov	RiaXXLagartos	27.3	2	28.03000048	SD	2.333333333
2015	Nov	SanXXFelipe	12.74	3	28.40000047	SD	3.4
2015	Nov	RiaXXLagartos	7.28	2	28.40000047	SD	2.571428571
2015	Nov	RiaXXLagartos	18.2	2	28.40000047	SD	1.066666667
2015	Nov	RiaXXLagartos	14.56	2	28.40000047	SD	0.75
2015	Nov	RiaXXLagartos	20	2	28.40000047	SD	0.0625
2015	Nov	Dzilam deXXBravo	7.28	2	28.40000047	SD	2.5
2015	Nov	RiaXXLagartos	9.1	2	28.40000047	SD	1.928571429
2015	Nov	Dzilam deXXBravo	7.28	3	28.40000047	SD	0.916666667
2015	Nov	Dzilam deXXBravo	9.1	3	28.40000047	SD	1.916666667
2015	Nov	Dzilam deXXBravo	3.64	2	28.40000047	SD	3.583333333
2015	Nov	SanXXFelipe	12.74	3	28.40000047	SD	2.583333333
2015	Nov	RiaXXLagartos	12.74	2	28.40000047	SD	2.285714286
2015	Nov	RiaXXLagartos	18.2	2	28.40000047	SD	1.733333333
2015	Nov	Dzilam deXXBravo	7.28	3	28.40000047	SD	2.083333333
2015	Nov	SanXXFelipe	9.1	2	28.40000047	SD	0.4
2015	Nov	Dzilam deXXBravo	7.28	3	28.40000047	SD	1.5
2015	Nov	SanXXFelipe	21.84	2	28.91000046	SD	1.15
2015	Nov	Progreso	25.48	3	27.0000005	H	0.75
2015	Nov	RiaXXLagartos	35	2	27.81000049	SD	0.642857143
2015	Nov	RiaXXLagartos	18.2	2	28.40000047	SD	2.25
2015	Nov	SanXXFelipe	18.2	3	28.40000047	SD	2.983333333
2015	Nov	SanXXFelipe	14.56	3	28.40000047	SD	3.666666667
2015	Nov	SanXXFelipe	14.56	2	28.40000047	SD	7.975
2015	Nov	RiaXXLagartos	18.2	2	28.40000047	SD	0.471428571
2015	Nov	SanXXFelipe	23.66	3	28.40000047	SD	11.475
2015	Oct	Progreso	27.3	3	27.1000005	SD	1
2015	Oct	Sisal	14.56	3	27.1000005	SD	1.125
2015	Oct	Sisal	14.56	3	27.1000005	SD	1
2015	Oct	Sisal	12.74	3	27.1000005	SD	2.875
2015	Oct	Sisal	10.92	3	27.1000005	SD	0.5625
2015	Oct	Celestun	20.02	2	27.1000005	H	2.2
2015	Oct	Sisal	12.74	3	27.1000005	SD	1.125
2015	Oct	Celestun	21.476	3	27.1000005	H	2.375
2015	Oct	Progreso	23.66	3	27.1000005	SD	5.454545455
2015	Oct	Progreso	20.02	3	27.1000005	SD	4.444444444
2015	Oct	Progreso	25.48	4	27.1000005	SD	1.055555556
2015	Oct	Progreso	20.02	3	27.1000005	SL	5.111111111
2015	Oct	Progreso	27.3	3	27.1000005	SD	1
2015	Oct	Progreso	23.66	3	27.1000005	SD	1.222222222
2015	Oct	SanXXFelipe	3.64	2	28.75000047	SD	0.485714286
2015	Oct	SanXXFelipe	5.46	3	28.75000047	SD	0.8125
2015	Oct	SanXXFelipe	4.55	2	28.75000047	SD	0.8375
2015	Oct	SanXXFelipe	3.64	2	28.75000047	SD	0.475
2015	Oct	SanXXFelipe	12.74	2	28.75000047	SD	1.4625
2015	Oct	SanXXFelipe	7.28	2	28.75000047	SD	0.2125
2015	Oct	SanXXFelipe	3.64	2	28.75000047	SD	1.5
2015	Oct	SanXXFelipe	2.73	3	28.75000047	SD	1.3
2015	Oct	Progreso	29.12	3	27.1000005	SD	1.777777778
2015	Oct	Celestun	22	2	27.1000005	H	0.375
2015	Oct	Progreso	20.02	3	27.1000005	SD	2.5
2015	Oct	Sisal	23.66	3	27.1000005	SD	4.625
2015	Oct	Celestun	30.94	3	27.83000049	H	3.125
2015	Oct	Sisal	7.28	2	27.1000005	SD	0.4375
2015	Oct	SanXXFelipe	3.64	2	28.75000047	SD	0.644444444
2015	Oct	Celestun	23.66	2	27.1000005	H	1.125
2015	Oct	Celestun	21.84	3	27.83000049	H	1.111111111
2015	Sep	Celestun	45.5	3	28.00000048	H	2.55
2015	Sep	RiaXXLagartos	12.74	2	30.10000044	SD	1.357142857
2015	Sep	SanXXFelipe	7.28	3	30.10000044	SD	3.216666667
2015	Sep	RiaXXLagartos	9.1	2	30.10000044	SD	6.216666667
2015	Sep	SanXXFelipe	25.48	2	30.10000044	SD	6.933333333
2015	Sep	RiaXXLagartos	7.28	2	30.10000044	SD	1.5
2015	Sep	RiaXXLagartos	12.74	2	30.10000044	SD	3.166666667
2015	Sep	SanXXFelipe	10.92	3	30.10000044	SD	4.666666667
2015	Sep	SanXXFelipe	18.2	3	30.10000044	SD	7.15
2015	Sep	RiaXXLagartos	12.74	2	30.10000044	SD	3.333333333
2015	Sep	RiaXXLagartos	21.84	2	30.10000044	SD	2.333333333
2015	Sep	SanXXFelipe	18.2	3	30.10000044	SD	4.5
2015	Sep	RiaXXLagartos	16.38	2	30.10000044	SD	3.083333333
2015	Sep	RiaXXLagartos	21.84	2	30.10000044	SD	4.583333333
2015	Sep	RiaXXLagartos	14.56	2	30.10000044	SD	1.166666667
2015	Sep	RiaXXLagartos	9.1	2	30.10000044	SD	1.166666667
2015	Sep	Dzilam deXXBravo	10.92	3	30.10000044	SD	1.583333333
2015	Sep	RiaXXLagartos	9.1	2	30.10000044	SD	5.333333333
2015	Sep	SanXXFelipe	10.92	2	30.10000044	SD	6.7
2015	Sep	RiaXXLagartos	18.2	3	30.10000044	SD	2.333333333
2015	Sep	RiaXXLagartos	12.74	2	30.10000044	SD	2.116666667
2015	Sep	RiaXXLagartos	14.56	2	30.10000044	SD	0.75
2015	Sep	Celestun	47.32	3	30.10000044	H	0.461538462
2015	Sep	RiaXXLagartos	25.48	2	30.10000044	SD	1.357142857
2015	Sep	SanXXFelipe	12.74	2	30.10000044	SD	5.96
2015	Sep	SanXXFelipe	20.02	3	30.10000044	SD	6.925
2015	Sep	RiaXXLagartos	12.74	3	30.10000044	SD	1
2015	Sep	RiaXXLagartos	18.2	2	30.10000044	SD	8.583333333
2015	Sep	RiaXXLagartos	9.1	2	30.10000044	SD	5.033333333
2015	Sep	RiaXXLagartos	9.1	2	30.10000044	SD	1.166666667
2015	Sep	Celestun	16.38	3	28.00000048	H	0.444444444
2015	Sep	Celestun	45.5	3	28.00000048	H	0.971428571
2015	Sep	Celestun	25.48	3	28.00000048	H	2
2015	Sep	RiaXXLagartos	9.1	2	30.10000044	SD	2
2015	Sep	SanXXFelipe	14.56	3	30.10000044	SD	2.014285714
2015	Sep	Celestun	19	3	28.00000048	H	2.1875
2015	Sep	RiaXXLagartos	16.38	2	30.10000044	SD	3
2015	Sep	Celestun	19	2	28.00000048	H	2.613333333
2015	Sep	Celestun	24.57	2	28.00000048	H	3.1
2015	Sep	Celestun	9	3	28.00000048	H	3.2625
2015	Sep	RiaXXLagartos	14.56	2	30.10000044	SD	5.166666667
2015	Sep	Celestun	10	3	28.00000048	H	4.04
2015	Sep	SanXXFelipe	16.38	2	30.10000044	SD	5.55
2015	Sep	Celestun	47.32	3	28.40000047	H	0.475
2015	Sep	Celestun	41.86	3	28.00000048	H	0.8125
2015	Sep	Celestun	49.14	3	28.40000047	H	1.1
2015	Sep	Celestun	14	3	28.00000048	H	0.8
2016	Apr	Dzilam deXXBravo	21.84	3	22.00000062	SD	0.875
2016	Apr	Celestun	12.74	3	22.00000062	SD	2
2016	Apr	Dzilam deXXBravo	21.84	3	22.00000062	SD	0.875
2016	Apr	Chuburna	14.56	3	22.00000062	H	3.78
2016	Apr	Chuburna	16.38	4	22.00000062	SD	0.485714286
2016	Apr	Chuburna	10.92	2	22.00000062	H	1.757894737
2016	Apr	Chuburna	12.74	3	22.00000062	H	0.933333333
2016	Apr	Chuburna	12.74	3	22.00000062	H	2.215384615
2016	Apr	Chuburna	16.38	4	22.00000062	SD	0.158333333
2016	Apr	Chuburna	9.1	2	22.00000062	H	0.1
2016	Apr	Dzilam deXXBravo	16.38	3	27.53000049	SL	4.277777778
2016	Apr	Dzilam deXXBravo	21.84	3	27.53000049	SL	2.5625
2016	Apr	Dzilam deXXBravo	12.74	3	27.53000049	SL	3.714285714
2016	Apr	Dzilam deXXBravo	12.74	3	27.53000049	SD	1.1875
2016	Apr	Dzilam deXXBravo	21.84	3	27.53000049	SL	2
2016	Apr	Dzilam deXXBravo	21.84	3	27.53000049	SL	4.0625
2016	Apr	SanXXFelipe	16.38	2	27.53000049	SL	0.742857143
2016	Apr	Dzilam deXXBravo	32.76	3	27.53000049	SL	2.02
2016	Apr	Dzilam deXXBravo	27.3	3	27.53000049	SL	3.588235294
2016	Apr	Dzilam deXXBravo	16.38	3	27.53000049	SL	3
2016	Apr	Dzilam deXXBravo	10.92	2	27.53000049	H	1.428571429
2016	Apr	Dzilam deXXBravo	10.92	3	27.53000049	SD	2.875
2016	Apr	Dzilam deXXBravo	12.74	2	27.53000049	H	2.142857143
2016	Apr	Dzilam deXXBravo	14.56	2	27.53000049	SL	3.8125
2016	Apr	Dzilam deXXBravo	10.92	3	27.53000049	SD	2.833333333
2016	Apr	SanXXFelipe	33.2696	2	27.53000049	SL	3.514285714
2016	Apr	Dzilam deXXBravo	14.56	3	27.53000049	SL	1.6875
2016	Apr	Dzilam deXXBravo	9.1	3	27.53000049	SD	2.125
2016	Apr	Celestun	12.74	3	22.00000062	H	0.75
2016	Apr	Celestun	16.38	3	22.00000062	H	0.4
2016	Apr	Celestun	23.66	3	22.00000062	H	0.666666667
2016	Apr	Celestun	16.38	3	22.00000062	H	0.222222222
2016	Aug	Celestun	12.74	4	29.00000046	SD	2.638095238
2016	Aug	Sisal	14.56	2	29.00000046	SD	2.083333333
2016	Aug	Sisal	12.74	3	29.00000046	SD	1.777777778
2016	Aug	Sisal	16.38	3	29.00000046	H	6.166666667
2016	Aug	Sisal	33.2696	4	29.00000046	H	1.661016949
2016	Aug	Dzilam deXXBravo	14.56	2	29.00000046	SD	0.526315789
2016	Aug	Celestun	16.38	4	29.00000046	SD	0.875
2016	Aug	Sisal	14.56	3	29.00000046	H	1
2016	Aug	Sisal	23.66	2	29.00000046	SD	1.285714286
2016	Aug	Progreso	14.56	3	29.00000046	SD	3
2016	Aug	Dzilam deXXBravo	14.56	3	29.00000046	SD	0.333333333
2016	Aug	Dzilam deXXBravo	16.38	3	29.00000046	SD	1.189354657
2016	Aug	Sisal	16.38	3	29.00000046	SD	1.611111111
2016	Aug	Progreso	23.66	2	29.00000046	SD	1.409090909
2016	Aug	Dzilam deXXBravo	20.02	3	29.00000046	SD	5.375
2016	Aug	Progreso	23.66	3	29.00000046	SD	0.777777778
2016	Aug	Celestun	27.3	3	29.00000046	SD	4.333333333
2016	Aug	Sisal	29.12	3	29.00000046	H	0.333333333
2016	Aug	Dzilam deXXBravo	12.74	3	29.00000046	SD	1
2016	Aug	Dzilam deXXBravo	10.92	2	29.79000044	SD	0.375
2016	Aug	Dzilam deXXBravo	21.84	3	29.79000044	SD	0.578947368
2016	Aug	Dzilam deXXBravo	14.56	2	29.79000044	SD	0.526315789
2016	Aug	Dzilam deXXBravo	12.74	3	29.79000044	SD	0.777777778
2016	Aug	Dzilam deXXBravo	14.56	3	29.79000044	SD	1.683333333
2016	Aug	Dzilam deXXBravo	12.74	3	29.79000044	SD	0.777777778
2016	Aug	RiaXXLagartos	14.56	3	29.79000044	SD	0.796364295
2016	Aug	Dzilam deXXBravo	14.56	2	29.79000044	SD	0.526315789
2016	Aug	SanXXFelipe	2.73	3	29.79000044	SD	1.211111111
2016	Aug	Dzilam deXXBravo	10.92	2	29.79000044	SD	0.227272727
2016	Aug	SanXXFelipe	8.19	2	29.79000044	SD	1.2375
2016	Aug	SanXXFelipe	5.46	3	29.79000044	SD	1.5875
2016	Aug	SanXXFelipe	12.74	2	29.79000044	SD	0.286896539
2016	Aug	Dzilam deXXBravo	10.92	4	29.79000044	SD	1.375
2016	Aug	SanXXFelipe	5.46	2	29.79000044	SD	0.855555556
2016	Aug	RiaXXLagartos	10.92	2	29.79000044	SD	0.411912566
2016	Aug	RiaXXLagartos	20.02	2	29.79000044	SD	0.068652094
2016	Aug	Dzilam deXXBravo	14.56	3	29.79000044	SD	0.714285714
2016	Aug	SanXXFelipe	20.02	2	29.79000044	SD	4.064367629
2016	Aug	Dzilam deXXBravo	16.38	3	29.79000044	SD	0.555555556
2016	Aug	Dzilam deXXBravo	10.92	3	29.79000044	SD	1.181818182
2016	Aug	Dzilam deXXBravo	9.1	3	29.79000044	SD	0.111111111
2016	Aug	RiaXXLagartos	6.37	3	29.81000044	SD	0.686520944
2016	Aug	RiaXXLagartos	10.92	2	29.81000044	SD	2.059562832
2016	Aug	RiaXXLagartos	1.82	2	29.81000044	SD	0.411912566
2016	Aug	Celestun	20.02	4	29.00000046	SD	3.954545455
2016	Dec	RiaXXLagartos	20.02	2	26.98000051	SD	1.4375
2016	Dec	Celestun	16.38	3	26.98000051	H	0.625
2016	Dec	Dzilam deXXBravo	10.92	2	26.98000051	SD	1.844660194
2016	Dec	SanXXFelipe	14.56	3	28.02000048	SD	3.048780488
2016	Dec	Dzilam deXXBravo	14.56	2	28.02000048	SD	0.813953488
2016	Dec	SanXXFelipe	33.2696	2	28.02000048	SL	8.065217391
2016	Dec	RiaXXLagartos	9.1	2	28.02000048	SD	0.890410959
2016	Dec	SanXXFelipe	20.02	2	28.02000048	SD	5.08
2016	Dec	RiaXXLagartos	12.74	2	28.02000048	SD	0.944444444
2016	Dec	RiaXXLagartos	7.28	2	28.02000048	SD	2.692307692
2016	Dec	Dzilam deXXBravo	10.92	3	28.02000048	SD	1.27
2016	Dec	RiaXXLagartos	5.46	3	28.02000048	SD	0.727272727
2016	Dec	Dzilam deXXBravo	7.28	2	28.02000048	H	0.322222222
2016	Dec	RiaXXLagartos	12.74	2	28.02000048	SD	0.410958904
2016	Dec	SanXXFelipe	23.66	3	28.02000048	SD	1.543478261
2016	Dec	SanXXFelipe	16.38	2	28.02000048	SD	2.53968254
2016	Dec	RiaXXLagartos	10.92	2	28.02000048	SD	0.733333333
2016	Dec	RiaXXLagartos	3.64	2	28.02000048	SD	0.785714286
2016	Dec	Dzilam deXXBravo	14.56	2	28.02000048	SD	2.315789474
2016	Dec	Dzilam deXXBravo	14.56	3	28.02000048	SD	2.590909091
2016	Dec	RiaXXLagartos	20.02	2	28.12000048	SD	1.4375
2016	Dec	RiaXXLagartos	20.02	2	28.12000048	SD	1.875
2016	Dec	RiaXXLagartos	9.1	2	28.12000048	SD	1.1875
2016	Dec	RiaXXLagartos	10.92	2	28.12000048	SD	0.535714286
2016	Dec	Celestun	25.48	3	26.50000052	H	4.95
2016	Dec	Celestun	14.56	3	26.98000051	H	3
2016	Dec	Celestun	16.38	3	26.98000051	H	1.25
2016	Dec	Celestun	16.38	3	26.98000051	H	1.9375
2016	Dec	Celestun	16.38	3	26.98000051	H	2.875
2016	Dec	Celestun	16.38	3	26.98000051	H	0.625
2016	Dec	Celestun	16.38	3	26.98000051	H	0.75
2016	Jul	Dzilam deXXBravo	14.56	3	30.72000042	SD	0.555555556
2016	Jul	Celestun	25.48	3	30.72000042	H	1
2016	Jul	Celestun	10.01	3	30.72000042	SD	0.722222222
2016	Jul	Celestun	7.28	2	30.72000042	SD	0.75
2016	Jul	Celestun	25.48	3	30.72000042	H	0.333333333
2016	Jul	Celestun	16.38	2	30.72000042	SD	2.666666667
2016	Jul	Celestun	21.84	3	30.72000042	H	1.333333333
2016	Jul	Dzilam deXXBravo	20.02	3	30.72000042	SD	1.619047619
2016	Jul	Chuburna	33.2696	3	30.72000042	H	3
2016	Jul	Chuburna	16.38	4	30.72000042	SD	1.875
2016	Jul	Chuburna	20.02	2	30.72000042	H	4.210526316
2016	Jul	Dzilam deXXBravo	12.74	3	30.72000042	SL	1.25
2016	Jul	Chuburna	19.11	3	30.72000042	H	2
2016	Jul	Dzilam deXXBravo	20.02	3	30.72000042	SD	0.888888889
2016	Jul	Chuburna	33.2696	2	30.72000042	H	2
2016	Jul	Chuburna	33.2696	2	30.72000042	H	2
2016	Jul	Chuburna	16.38	3	30.72000042	SD	1.5
2016	Jul	RiaXXLagartos	33.2696	2	30.14000043	SD	0.166666667
2016	Jul	Dzilam deXXBravo	12.74	3	30.14000043	SD	3
2016	Jul	Dzilam deXXBravo	10.92	3	30.14000043	SD	1.5
2016	Jul	SanXXFelipe	16.38	3	30.14000043	SD	1.044444444
2016	Jul	Dzilam deXXBravo	10.92	2	30.14000043	SD	1.611111111
2016	Jul	RiaXXLagartos	7.28	3	30.14000043	SD	0.125
2016	Jul	Dzilam deXXBravo	14.56	3	30.14000043	SD	3.714285714
2016	Jul	SanXXFelipe	13.65	2	30.14000043	SD	1.433333333
2016	Jul	RiaXXLagartos	33.2696	2	30.14000043	SD	1.214285714
2016	Jul	RiaXXLagartos	9.1	2	30.14000043	SD	1.636363636
2016	Jul	Dzilam deXXBravo	10.92	2	30.14000043	SD	0.8375
2016	Jul	RiaXXLagartos	21.84	3	30.14000043	SL	6.071428571
2016	Jul	Dzilam deXXBravo	14.56	3	30.14000043	SD	0.555555556
2016	Jul	RiaXXLagartos	5.46	2	30.14000043	SD	0.25
2016	Jul	Dzilam deXXBravo	5.46	2	30.14000043	SD	2.4625
2016	Jul	SanXXFelipe	9.1	2	30.14000043	SD	0.875
2016	Jul	RiaXXLagartos	21.84	3	30.14000043	SL	5.416666667
2016	Jul	SanXXFelipe	12.74	3	30.14000043	SD	0.4625
2016	Jul	Dzilam deXXBravo	10.92	3	30.14000043	SD	0.866666667
2016	Jul	Dzilam deXXBravo	10.92	2	30.14000043	SD	0.611111111
2016	Jul	RiaXXLagartos	12.74	2	30.14000043	SD	2
2016	Jul	RiaXXLagartos	9.1	3	30.14000043	SD	0.0625
2016	Jul	Dzilam deXXBravo	14.56	3	30.14000043	SD	0.555555556
2016	Jul	SanXXFelipe	3.8584	3	30.14000043	SD	0.833333333
2016	Jul	Dzilam deXXBravo	33.2696	4	30.14000043	SD	0.875
2016	Jul	RiaXXLagartos	9.1	2	30.14000043	SD	0.583333333
2016	Jul	SanXXFelipe	5.46	2	30.14000043	SD	0.928571429
2016	Jul	SanXXFelipe	7.28	3	30.14000043	SD	0.4375
2016	Jul	Dzilam deXXBravo	10.92	3	30.14000043	SD	0.888888889
2016	Jul	SanXXFelipe	8.19	2	30.14000043	SD	0.55
2016	Jul	SanXXFelipe	5.46	2	30.14000043	SD	0.45
2016	Jul	Dzilam deXXBravo	14.56	3	30.14000043	SD	0.421052632
2016	Jul	Chuburna	19.11	3	30.14000043	H	2
2016	Jul	El Cuyo	9.1	3	30.14000043	SD	1.538461538
2016	Jul	El Cuyo	10.92	2	30.14000043	SD	0.636363636
2016	Jul	El Cuyo	7.28	2	30.14000043	SD	0.769230769
2016	Jul	El Cuyo	16.38	3	30.14000043	SD	1.461538462
2016	Jul	RiaXXLagartos	10.92	2	30.14000043	SD	0.414285714
2016	Jul	El Cuyo	10.01	2	30.14000043	SD	1.5
2016	Jun	RiaXXLagartos	21.84	2	28.80000046	H	0.875
2016	Jun	SanXXFelipe	25.48	2	29.24000045	SL	4.111111111
2016	Jun	RiaXXLagartos	49.14	2	29.24000045	H	0.85
2016	Jun	Celestun	21.84	2	28.79000046	H	0.625
2016	Jun	Celestun	23.66	3	28.79000046	H	0.842105263
2016	Jun	Celestun	22.75	3	28.79000046	H	1.38
2016	Jun	Celestun	21.84	2	28.79000046	H	1.5
2016	Jun	Celestun	22.75	3	28.79000046	H	1.277777778
2016	Jun	Celestun	33.2696	2	28.79000046	H	1
2016	Jun	Celestun	23.66	2	28.79000046	H	1.444444444
2016	Jun	Celestun	23.66	3	28.79000046	H	1.058823529
2016	Jun	RiaXXLagartos	12.74	2	28.79000046	H	0.5
2016	Jun	Celestun	23.66	3	28.79000046	H	0.608695652
2016	Jun	Celestun	23.66	3	28.79000046	H	0.581818182
2016	Jun	Celestun	14.56	2	28.79000046	H	1.111111111
2016	Jun	Celestun	21.84	2	28.79000046	H	0.777777778
2016	Jun	Celestun	22.75	2	28.79000046	H	1.052631579
2016	Jun	Celestun	22.75	3	28.79000046	H	1.3
2016	Jun	Celestun	21.84	3	28.79000046	H	1
2016	Jun	Celestun	21.84	2	28.79000046	H	2.777777778
2016	Jun	Celestun	21.84	2	28.79000046	H	0.777777778
2016	Jun	Chuburna	14.56	3	28.79000046	SD	1.375
2016	Jun	Chuburna	14.56	4	28.79000046	SD	0.222222222
2016	Jun	Chuburna	14.56	3	28.79000046	SD	0.1875
2016	Jun	RiaXXLagartos	12.74	2	29.32000045	H	0.5
2016	Jun	SanXXFelipe	25.48	2	29.32000045	SL	4.3125
2016	Jun	SanXXFelipe	14.56	2	29.32000045	SL	3.0125
2016	Jun	SanXXFelipe	21.84	2	29.32000045	SL	3.025
2016	Jun	RiaXXLagartos	14.56	2	29.32000045	H	0.333333333
2016	Jun	RiaXXLagartos	9.1	2	29.32000045	H	0.75
2016	Jun	RiaXXLagartos	12.74	2	29.32000045	H	0.05
2016	Jun	Celestun	14.56	2	29.32000045	H	0.625
2016	Jun	SanXXFelipe	21.84	2	29.32000045	SL	2.3125
2016	Jun	RiaXXLagartos	11.9392	2	29.32000045	H	0.1
2016	Jun	Celestun	10.92	2	29.32000045	H	1.111111111
2016	Jun	RiaXXLagartos	9.1	2	29.32000045	H	0.583333333
2016	Jun	Celestun	14.56	2	29.32000045	H	0.625
2016	Jun	RiaXXLagartos	25.48	2	29.20000046	H	0.3125
2016	Jun	SanXXFelipe	27.3	2	29.20000046	SL	2.1375
2016	Jun	Celestun	20.02	3	29.20000046	H	1.277777778
2016	Jun	RiaXXLagartos	12.74	2	29.20000046	H	0.5
2016	Jun	RiaXXLagartos	10.92	2	29.20000046	H	0.333333333
2016	Jun	RiaXXLagartos	10.92	2	29.20000046	H	0.428571429
2016	Jun	RiaXXLagartos	7.28	2	29.20000046	H	0.333333333
2016	Jun	RiaXXLagartos	10.92	2	29.20000046	H	0.428571429
2016	Jun	RiaXXLagartos	20.02	2	29.20000046	H	0.071428571
2016	Jun	RiaXXLagartos	16.38	2	29.20000046	H	0.142857143
2016	Jun	Celestun	27.3	2	28.25000048	H	2.5
2016	Jun	Celestun	21.84	2	28.79000046	H	3.1
2016	Jun	Celestun	21.84	3	28.79000046	H	5.333333333
2016	Jun	Celestun	27.3	3	28.79000046	H	3
2016	Jun	Sisal	16.38	3	28.50000047	SD	0.571428571
2016	Mar	Sisal	16.38	2	24.20000057	SD	1.6875
2016	Mar	Celestun	26.39	2	24.20000057	H	3
2016	Mar	Celestun	25.48	3	24.20000057	H	0.1625
2016	Mar	Sisal	9.1	2	24.20000057	SD	0.125
2016	Mar	Sisal	14.56	2	24.20000057	H	1.333333333
2016	Mar	Celestun	12.74	2	24.20000057	H	1
2016	Mar	Celestun	10.92	2	24.20000057	H	0.714285714
2016	Mar	Sisal	12.74	2	24.20000057	SD	4
2016	Mar	Celestun	16.38	2	24.20000057	SD	2.5
2016	Mar	Sisal	23.66	3	24.20000057	SD	2.285714286
2016	Mar	Chuburna	23.66	2	24.20000057	H	1.666666667
2016	Mar	Celestun	12.74	2	24.20000057	H	2
2016	Mar	Celestun	24.57	3	24.20000057	H	2.075
2016	Mar	Celestun	14.56	4	24.20000057	SD	0.242857143
2016	Mar	Sisal	12.74	2	24.20000057	H	0.428571429
2016	Mar	Celestun	23.66	2	24.20000057	H	1.428571429
2016	Mar	Sisal	10.92	2	24.20000057	H	0.25
2016	Mar	Sisal	21.84	3	24.20000057	H	4.142857143
2016	Mar	Sisal	16.38	3	24.20000057	SD	1.214285714
2016	Mar	Chuburna	21.84	3	24.20000057	SD	1.125
2016	Mar	Chuburna	33.2696	3	24.20000057	SD	12.16666667
2016	Mar	Dzilam deXXBravo	33.2696	3	24.20000057	SL	7.625
2016	Mar	Chuburna	18.2	3	24.20000057	H	2.5
2016	Mar	Chuburna	5.46	3	24.20000057	H	2.5
2016	Mar	Chuburna	20.02	3	24.20000057	SD	1.111111111
2016	Mar	Dzilam deXXBravo	12.74	2	24.20000057	H	1.875
2016	Mar	Dzilam deXXBravo	14.56	3	26.77000051	SL	5.8125
2016	Mar	Celestun	10.92	2	26.77000051	H	0.714285714
2016	Mar	Dzilam deXXBravo	14.56	3	26.77000051	SL	5.058823529
2016	Mar	Dzilam deXXBravo	14.56	3	26.77000051	SL	5.25
2016	Mar	Dzilam deXXBravo	14.56	2	26.77000051	SD	3.4
2016	Mar	Dzilam deXXBravo	12.74	3	26.77000051	SL	6.764705882
2016	Mar	Celestun	10.92	2	26.91000051	H	0.714285714
2016	Mar	Celestun	10.92	2	24.20000057	SD	3.166666667
2016	Mar	Celestun	12.74	3	24.20000057	SD	2.857142857
2016	May	Celestun	18.2	3	25.22000054	H	3.125
2016	May	Sisal	12.74	2	25.22000054	H	0.875
2016	May	Celestun	21.84	3	25.22000054	H	0.666666667
2016	May	Celestun	25.48	2	25.22000054	H	1.555555556
2016	May	Celestun	21.84	3	25.22000054	H	2.5
2016	May	Sisal	18.2	2	25.22000054	H	0.75
2016	May	Celestun	25.48	3	25.22000054	H	1.8
2016	May	Celestun	29.12	2	25.22000054	H	1.142857143
2016	May	Celestun	21.84	3	25.22000054	H	0.166666667
2016	May	Sisal	20.02	2	25.22000054	H	0.882352941
2016	May	Sisal	20.02	2	25.22000054	H	1.1875
2016	May	Celestun	25.48	2	25.22000054	H	2
2016	May	Chuburna	9.1	3	25.22000054	SD	0.642857143
2016	May	Chuburna	33.2696	3	25.22000054	H	2.083333333
2016	May	Chuburna	33.2696	3	25.22000054	SD	0.375
2016	May	Chuburna	33.2696	3	25.22000054	SD	0.125
2016	May	Sisal	3.64	2	28.68000047	H	0.6875
2016	May	Celestun	9.1	3	28.68000047	H	1.222222222
2016	May	Celestun	27.3	3	27.0000005	H	7.272503955
2016	May	Celestun	20.02	3	27.0000005	H	0.777777778
2016	May	Celestun	25.48	2	27.0000005	H	2
2016	May	Celestun	54.6	3	27.0000005	H	1.444444444
2016	Nov	Celestun	21.84	2	29.00000046	H	1.6
2016	Nov	Celestun	20.02	3	29.00000046	SD	1.052631579
2016	Nov	Celestun	16.38	3	29.00000046	H	1.2
2016	Nov	Celestun	10.92	3	29.00000046	SD	1.342857143
2016	Nov	Celestun	14.56	2	29.00000046	H	0.630136986
2016	Nov	RiaXXLagartos	20.02	2	29.00000046	SD	2.153846154
2016	Nov	Celestun	20.02	3	29.00000046	SD	1.052631579
2016	Nov	Celestun	23.66	3	29.00000046	SD	0.625
2016	Nov	RiaXXLagartos	19.11	2	29.00000046	SD	0.543478261
2016	Nov	Celestun	12.74	3	29.00000046	SD	0.642857143
2016	Nov	Celestun	19.11	2	29.00000046	H	1.6
2016	Nov	Dzilam deXXBravo	14.56	3	29.00000046	SD	2.428571429
2016	Nov	RiaXXLagartos	16.38	2	28.82000046	SD	0.737704918
2016	Nov	RiaXXLagartos	20.02	2	28.82000046	SD	1.352941176
2016	Nov	RiaXXLagartos	20.02	2	28.82000046	SD	1.333333333
2016	Nov	SanXXFelipe	7.28	2	28.82000046	SD	0.555555556
2016	Nov	RiaXXLagartos	21.84	2	28.82000046	SD	0.428571429
2016	Nov	RiaXXLagartos	16.38	2	28.82000046	SD	1.266666667
2016	Nov	RiaXXLagartos	21.84	2	28.82000046	SD	1.8125
2016	Nov	Dzilam deXXBravo	21.84	3	28.82000046	SD	3.555555556
2016	Nov	RiaXXLagartos	19.11	2	28.82000046	SD	0.543478261
2016	Nov	Dzilam deXXBravo	33.2696	3	28.82000046	SD	1.75
2016	Nov	RiaXXLagartos	16.38	2	28.82000046	SD	1.265060241
2016	Nov	Dzilam deXXBravo	16.38	2	28.82000046	SD	0.588235294
2016	Nov	RiaXXLagartos	14.56	2	28.82000046	SD	0.970873786
2016	Nov	SanXXFelipe	33.2696	2	28.82000046	SD	1.322222222
2016	Nov	Dzilam deXXBravo	14.56	3	28.82000046	SD	2.428571429
2016	Nov	Dzilam deXXBravo	21.84	2	28.82000046	SD	1.368421053
2016	Nov	RiaXXLagartos	12.74	2	28.82000046	SD	0.246575342
2016	Nov	Dzilam deXXBravo	16.38	2	28.82000046	SD	3.368421053
2016	Nov	Dzilam deXXBravo	16.38	3	28.82000046	SD	1.294117647
2016	Nov	RiaXXLagartos	14.56	2	28.82000046	H	0.460526316
2016	Nov	SanXXFelipe	10.92	2	28.82000046	SD	0.6
2016	Nov	RiaXXLagartos	14.56	2	28.82000046	SD	0.662650602
2016	Nov	RiaXXLagartos	14.56	2	28.82000046	SD	2.892307692
2016	Nov	Dzilam deXXBravo	16.38	3	28.82000046	SD	1.764705882
2016	Nov	RiaXXLagartos	14.56	3	28.82000046	SD	0.901639344
2016	Nov	RiaXXLagartos	21.84	2	28.82000046	SD	1.488095238
2016	Nov	Dzilam deXXBravo	33.2696	2	28.82000046	SD	0.5
2016	Nov	Dzilam deXXBravo	16.38	3	28.82000046	SD	0.916666667
2016	Nov	SanXXFelipe	20.02	2	28.82000046	SD	0.342857143
2016	Nov	RiaXXLagartos	14.56	2	28.82000046	H	0.157894737
2016	Nov	Dzilam deXXBravo	33.2696	3	28.82000046	SD	1.882352941
2016	Nov	SanXXFelipe	33.2696	2	28.82000046	SD	0.153846154
2016	Nov	RiaXXLagartos	12.74	2	28.82000046	SD	1.280487805
2016	Nov	SanXXFelipe	16.38	2	28.64000047	SD	2.288888889
2016	Nov	RiaXXLagartos	19.11	2	28.64000047	SD	1.444444444
2016	Nov	SanXXFelipe	33.2696	2	28.64000047	SD	1.21
2016	Nov	SanXXFelipe	21.84	2	28.64000047	SD	1.610526316
2016	Nov	RiaXXLagartos	20.02	2	28.64000047	SD	2.153846154
2016	Nov	RiaXXLagartos	14.56	2	28.64000047	SD	1.066666667
2016	Nov	RiaXXLagartos	19.11	2	28.64000047	SD	0.543478261
2016	Nov	SanXXFelipe	33.2696	3	28.64000047	SD	2.68
2016	Nov	SanXXFelipe	27.3	2	28.64000047	SD	0.575
2016	Nov	Celestun	23.66	3	29.00000046	SD	0.625
2016	Oct	Sisal	16.38	3	28.63000047	SD	0.714285714
2016	Oct	Sisal	20.02	3	28.63000047	H	1.125
2016	Oct	Sisal	5.46	2	28.63000047	SD	0.705882353
2016	Oct	Celestun	12.74	4	28.63000047	SD	2.9625
2016	Oct	Sisal	10.92	3	28.63000047	SD	1.153846154
2016	Oct	Sisal	5.46	3	28.63000047	SD	2.142857143
2016	Oct	Sisal	21.84	3	28.63000047	SD	0.526315789
2016	Oct	Sisal	14.56	3	28.63000047	H	1.857142857
2016	Oct	Sisal	12.74	2	28.63000047	H	3.142857143
2016	Oct	Celestun	25.48	3	28.63000047	H	0.616666667
2016	Oct	Sisal	10.92	2	28.63000047	H	2.333333333
2016	Oct	Dzilam deXXBravo	21.84	3	28.63000047	SD	1.125
2016	Oct	Dzilam deXXBravo	20.02	3	28.63000047	SD	2
2016	Oct	Dzilam deXXBravo	21.84	3	28.63000047	SD	2.571428571
2016	Oct	Dzilam deXXBravo	12.74	3	28.63000047	SD	0.7
2016	Oct	Progreso	14.56	2	28.63000047	SD	4.5
2016	Oct	Sisal	21.84	2	28.63000047	SD	5.428571429
2016	Oct	Progreso	25.48	3	28.63000047	SD	1.4
2016	Oct	Dzilam deXXBravo	14.56	3	28.63000047	SD	2.142857143
2016	Oct	Dzilam deXXBravo	19.11	3	30.67000042	SD	2.75
2016	Oct	Dzilam deXXBravo	16.38	2	30.67000042	SD	0.75
2016	Oct	Dzilam deXXBravo	16.38	3	30.67000042	SD	1.857142857
2016	Oct	Dzilam deXXBravo	14.56	2	30.67000042	SD	5.142857143
2016	Oct	Dzilam deXXBravo	10.92	2	30.67000042	SD	1.285714286
2016	Oct	Sisal	7.28	3	30.67000042	SD	0.916666667
2016	Oct	Dzilam deXXBravo	33.2696	3	30.67000042	SD	1.544444444
2016	Oct	Dzilam deXXBravo	14.56	3	30.67000042	SD	2.5
2016	Oct	Sisal	10.92	2	29.81000044	H	2.333333333
2016	Oct	Progreso	25.48	3	28.63000047	SD	1.4
2016	Sep	Celestun	16.38	3	30.25000043	H	3.4
2016	Sep	Sisal	12.74	3	30.25000043	SD	3.6
2016	Sep	Celestun	14.56	3	30.25000043	H	1.055555556
2016	Sep	Celestun	12.74	3	30.25000043	H	0.888888889
2016	Sep	Celestun	25.48	2	30.25000043	H	1.777777778
2016	Sep	SanXXFelipe	10.92	2	30.25000043	SD	1.25
2016	Sep	Sisal	21.84	3	30.25000043	H	3.666666667
2016	Sep	Sisal	21.84	3	30.25000043	SD	3.857142857
2016	Sep	Sisal	14.56	3	30.25000043	SD	1.75
2016	Sep	Sisal	29.12	3	30.25000043	H	1.042857143
2016	Sep	Dzilam deXXBravo	14.56	2	30.25000043	SD	0.8
2016	Sep	Dzilam deXXBravo	14.56	2	30.25000043	SD	1.625
2016	Sep	Dzilam deXXBravo	14.56	3	30.25000043	SD	2.666666667
2016	Sep	Dzilam deXXBravo	10.92	3	30.41000043	SD	0.571428571
2016	Sep	Dzilam deXXBravo	5.46	2	30.41000043	SD	2.928571429
2016	Sep	Dzilam deXXBravo	9.1	3	30.41000043	SD	0.612244898
2016	Sep	SanXXFelipe	14.56	2	30.41000043	SD	0.688888889
2016	Sep	SanXXFelipe	9.1	2	30.41000043	SD	1.066666667
2016	Sep	RiaXXLagartos	33.2696	2	30.41000043	SD	0.352941176
2016	Sep	SanXXFelipe	21.84	3	30.41000043	SD	2.333333333
2016	Sep	Dzilam deXXBravo	10.92	2	30.41000043	SD	1.529411765
2016	Sep	SanXXFelipe	5.46	2	30.41000043	SD	1.3
2016	Sep	Dzilam deXXBravo	10.92	3	30.41000043	SD	1.375
2016	Sep	Dzilam deXXBravo	14.56	3	30.41000043	SD	2.526315789
2016	Sep	RiaXXLagartos	7.28	2	30.41000043	SD	1.825396825
2016	Sep	Dzilam deXXBravo	7.28	3	30.41000043	SD	3.8375
2016	Sep	SanXXFelipe	12.74	2	30.41000043	SD	0.616666667
2016	Sep	Dzilam deXXBravo	10.92	3	30.41000043	SD	3.157894737
2016	Sep	RiaXXLagartos	10.92	2	30.41000043	SD	0.857142857
2016	Sep	RiaXXLagartos	12.74	2	30.41000043	SD	1.349206349
2016	Sep	RiaXXLagartos	5.46	2	30.41000043	SD	1.666666667
2016	Sep	SanXXFelipe	16.38	2	30.41000043	SD	1.552941176
2016	Sep	Dzilam deXXBravo	9.1	3	30.41000043	SD	1.95
2016	Sep	Dzilam deXXBravo	12.74	3	30.41000043	SD	1.263157895
2016	Sep	Dzilam deXXBravo	10.92	3	30.41000043	SD	2.736842105
2016	Sep	RiaXXLagartos	9.9372	2	30.41000043	SD	0.333333333
2016	Sep	Dzilam deXXBravo	30.94	2	30.41000043	SD	4.947368421
2016	Sep	Dzilam deXXBravo	3.64	2	30.41000043	SD	1.375
2016	Sep	RiaXXLagartos	21.84	2	30.41000043	SD	1.125
2016	Sep	Dzilam deXXBravo	12.74	3	30.41000043	SD	1.2
2016	Sep	SanXXFelipe	10.92	2	30.41000043	SD	1.25
2016	Sep	Dzilam deXXBravo	14.56	2	30.41000043	SD	2.588235294
2016	Sep	RiaXXLagartos	9.1	2	30.06000044	SD	4.866666667
2016	Sep	RiaXXLagartos	7.28	2	30.06000044	SD	2.333333333
2016	Sep	Celestun	25.48	3	29.43000045	H	3.666666667
2016	Sep	Celestun	16.38	3	30.25000043	H	2.714285714
2016	Sep	SanXXFelipe	20	2	30.41000043	SD	2.214285714
2016	Apr	Chuburna	9.1	2	22.00000062	H	0.485714286
2016	Apr	Chuburna	9.1	2	22.00000062	SD	0.2
2016	Apr	Dzilam deXXBravo	9.1	3	27.53000049	H	2.4
2016	Apr	Dzilam deXXBravo	32.76	3	27.1900005	SL	2.6875
2016	Apr	Dzilam deXXBravo	10.92	3	27.53000049	SD	4.5
2016	Apr	Dzilam deXXBravo	9.1	2	27.53000049	SD	0.285714286
2016	Apr	Dzilam deXXBravo	9.1	3	27.53000049	SD	0.3125
2016	Apr	Celestun	33.2696	3	22.00000062	H	1.090909091
2016	Apr	Celestun	9.1	2	22.00000062	SD	1.5
2016	Apr	Celestun	23.66	3	22.00000062	SL	1.181818182
2016	Apr	Celestun	25.48	3	22.00000062	SL	3.1
2016	Apr	SanXXFelipe	14.56	3	27.53000049	SL	1.625
2016	Apr	SanXXFelipe	12.74	2	27.1900005	SL	1.5
2016	Apr	SanXXFelipe	33.2696	2	27.53000049	SL	7.785714286
2016	Apr	Chuburna	10.92	3	22.00000062	H	1.41375
2016	Apr	Chuburna	10.92	2	22.00000062	H	0.9
2016	Apr	SanXXFelipe	5.46	2	27.53000049	SL	1.642857143
2016	Apr	SanXXFelipe	3.64	2	27.53000049	SL	2.314285714
2016	Apr	SanXXFelipe	7.28	2	27.53000049	SL	2.5125
2016	Apr	SanXXFelipe	16.38	2	27.53000049	SL	3.575
2016	Apr	SanXXFelipe	10.92	2	27.53000049	SL	2.2
2016	Apr	SanXXFelipe	21.84	2	27.68000049	SL	3.7125
2016	Apr	SanXXFelipe	7.28	2	27.53000049	SL	2.475
2016	Apr	SanXXFelipe	21.84	2	27.53000049	SL	1.8625
2016	Apr	SanXXFelipe	14.56	2	27.53000049	SL	1.214285714
2016	Aug	Progreso	33.2696	4	29.00000046	SD	0.789473684
2016	Aug	SanXXFelipe	1.82	3	29.79000044	SD	0.153333333
2016	Aug	SanXXFelipe	9.1	2	29.79000044	SD	0.614285714
2016	Aug	SanXXFelipe	7.28	2	29.79000044	SD	1.171494199
2016	Aug	SanXXFelipe	10.01	3	29.79000044	SD	0.370574696
2016	Aug	RiaXXLagartos	16.38	2	29.79000044	SD	0.1875
2016	Aug	RiaXXLagartos	15.47	2	29.79000044	SD	0.375
2016	Aug	RiaXXLagartos	10.92	2	29.79000044	SD	0.094285714
2016	Aug	RiaXXLagartos	9.1	2	29.81000044	SD	0.384451729
2016	Aug	RiaXXLagartos	27.3	2	29.81000044	SD	0.961129321
2016	Aug	RiaXXLagartos	14.56	2	29.79000044	SD	0.411912566
2016	Aug	RiaXXLagartos	16.38	2	29.81000044	SD	0.37072131
2016	Aug	RiaXXLagartos	21.84	2	29.81000044	SD	0.302069215
2016	Aug	RiaXXLagartos	9.1	2	29.79000044	SD	0.542857143
2016	Aug	RiaXXLagartos	8.19	3	29.81000044	SD	0.480564661
2016	Aug	RiaXXLagartos	11.83	2	29.81000044	SD	0.24714754
2016	Aug	RiaXXLagartos	9.1	2	29.79000044	SD	0.635718394
2016	Aug	RiaXXLagartos	9.1	2	29.79000044	SD	0.343260472
2016	Aug	RiaXXLagartos	33.2696	2	29.79000044	SD	0.411912566
2016	Aug	RiaXXLagartos	10.01	3	29.81000044	SD	2.19686702
2016	Aug	RiaXXLagartos	9.1	2	29.79000044	SD	0.439373404
2016	May	Sisal	30.94	2	25.22000054	H	0.458333333
2016	Aug	RiaXXLagartos	10.92	2	29.79000044	SD	0.274608378
2016	Aug	Dzilam deXXBravo	10.92	2	29.79000044	SD	0.228571429
2016	May	Celestun	6	2	25.22000054	H	2.2
2016	May	Sisal	16.38	3	25.22000054	H	0.555555556
2016	Aug	Dzilam deXXBravo	14.56	3	29.79000044	SD	3.333333333
2016	Aug	Dzilam deXXBravo	12.74	3	29.79000044	SD	0.208571429
2016	Aug	Dzilam deXXBravo	14.56	3	29.79000044	SD	0.368699944
2016	Aug	Dzilam deXXBravo	16.38	3	29.79000044	SD	0.577777778
2016	Aug	Dzilam deXXBravo	10.92	3	29.79000044	SD	1.308290123
2016	Aug	Dzilam deXXBravo	10.92	2	29.00000046	SD	1.875
2016	Aug	Dzilam deXXBravo	21.84	2	29.00000046	SD	0.894736842
2016	Aug	Dzilam deXXBravo	33.2696	3	30.47000043	SD	4.400612232
2016	Aug	Celestun	14.56	4	29.00000046	SD	1.465
2016	Aug	Sisal	33.2696	2	29.00000046	JH	0.928571429
2016	Aug	Sisal	16.38	4	29.00000046	JH	2.75
2016	Aug	Sisal	33.2696	4	29.00000046	SD	0.8
2016	Aug	Sisal	16.38	4	29.00000046	H	2.235294118
2016	Dec	RiaXXLagartos	10.92	2	28.02000048	SD	0.3
2016	Dec	RiaXXLagartos	7.28	2	28.02000048	SD	0.714285714
2016	Dec	RiaXXLagartos	12.74	2	28.12000048	SD	1.626506024
2016	Dec	SanXXFelipe	23.66	3	28.02000048	SD	1.287671233
2016	Dec	SanXXFelipe	21.84	2	28.02000048	SD	4.2
2016	Dec	Celestun	33.2696	3	26.98000051	H	1.125
2016	Dec	Celestun	16.38	3	26.98000051	H	1
2016	Dec	Celestun	12.74	2	26.98000051	H	1.5
2016	Dec	Celestun	27.3	3	26.50000052	H	1.125
2016	Dec	Celestun	12.74	3	26.98000051	H	1.75
2016	Dec	Celestun	21.84	3	26.50000052	H	3.333333333
2016	Jul	SanXXFelipe	10.92	3	30.14000043	SD	0.3625
2016	Jul	SanXXFelipe	14.56	2	30.14000043	SD	0.333333333
2016	Jul	SanXXFelipe	9.1	3	30.14000043	SD	1.055555556
2016	Jul	Celestun	21.84	2	30.72000042	H	0.25
2016	Jul	RiaXXLagartos	23.66	3	30.14000043	SL	2.3125
2016	Jul	RiaXXLagartos	25.48	3	30.14000043	SL	3.234657086
2016	Jul	RiaXXLagartos	21.84	3	30.14000043	SL	2.857142857
2016	Jul	RiaXXLagartos	40.95	2	30.14000043	SL	4.1325
2016	Jul	RiaXXLagartos	33.2696	2	30.14000043	SL	2.968333333
2016	Jul	RiaXXLagartos	16.38	2	30.14000043	SL	2.657142857
2016	Jul	Chuburna	33.2696	2	30.72000042	SD	3.5
2016	Jul	Chuburna	33.2696	2	30.72000042	H	2.057142857
2016	Jul	Chuburna	33.2696	3	30.72000042	H	3.058823529
2016	Jul	Celestun	20.02	4	30.72000042	SL	15.95238095
2016	Jul	Celestun	12.74	4	30.72000042	SD	2
2016	Jul	Sisal	21.84	3	30.72000042	H	0.933333333
2016	Jun	Chuburna	12.74	2	28.79000046	H	0.6
2016	Jun	SanXXFelipe	29.12	2	29.20000046	SL	0.15
2016	Jun	SanXXFelipe	29.12	2	29.20000046	SL	3.6125
2016	Jun	SanXXFelipe	23.66	2	29.32000045	SL	2.8625
2016	Jun	RiaXXLagartos	20	2	29.20000046	H	0.2
2016	Jun	RiaXXLagartos	16.38	2	29.32000045	H	0.75
2016	Jun	RiaXXLagartos	21.84	2	29.32000045	H	0.333333333
2016	Jun	RiaXXLagartos	10.92	2	29.32000045	H	0.571428571
2016	Jun	Celestun	27.3	3	28.79000046	H	3
2016	Jun	Celestun	23.66	3	28.79000046	H	1.111111111
2016	Jun	Celestun	23.66	2	28.79000046	H	2.117647059
2016	Jun	Celestun	5.46	3	28.79000046	H	1.684210526
2016	Jun	Celestun	25.48	3	28.79000046	H	0.210526316
2016	Jun	Sisal	16.38	3	28.79000046	SD	0.571428571
2016	Mar	Chuburna	10.92	4	24.20000057	SD	1.405
2016	Mar	Chuburna	33.2696	3	24.20000057	SL	0.709677419
2016	Mar	Dzilam deXXBravo	12.74	2	24.20000057	H	1.142857143
2016	Mar	Dzilam deXXBravo	10.92	2	26.77000051	SD	0.5
2016	Mar	Dzilam deXXBravo	9.1	2	26.77000051	H	0.785714286
2016	Mar	Dzilam deXXBravo	12.74	2	26.77000051	H	4.25
2016	Mar	Sisal	16.38	3	24.20000057	SD	3.125
2016	Mar	Celestun	10.92	3	24.20000057	H	0.285714286
2016	Aug	Dzilam deXXBravo	33.2696	4	29.00000046	SD	9.0390954
2016	Mar	Celestun	31.85	3	24.00000057	H	1.4
2016	Mar	Celestun	25.48	3	24.20000057	SL	2.666666667
2016	Mar	Celestun	29.12	3	24.20000057	SL	1.375
2016	Aug	Sisal	9.1	2	29.00000046	H	1.125
2016	Aug	Sisal	33.2696	3	29.00000046	H	1.055555556
2016	Mar	Celestun	14.56	3	24.20000057	H	0.428571429
2016	Mar	Celestun	32.76	3	24.00000057	H	1.083333333
2016	May	Chuburna	7.28	3	25.22000054	SD	0.21
2016	May	Chuburna	9.1	3	25.22000054	SD	1.428571429
2016	May	Chuburna	10.92	3	25.22000054	H	2.8
2016	May	Chuburna	10.92	4	25.22000054	SD	3.2
2016	May	Chuburna	7.28	3	25.22000054	SD	0.5
2016	May	Chuburna	30.94	3	25.22000054	SL	2.444444444
2016	May	Sisal	20.02	2	25.22000054	H	1.60125
2016	May	Sisal	20.02	3	25.22000054	SL	0.105960265
2016	May	Celestun	18.2	4	25.22000054	H	2
2016	May	Celestun	14.56	2	25.22000054	H	0.3
2016	May	Sisal	18.2	3	25.22000054	H	1
2016	Nov	RiaXXLagartos	14.56	2	28.64000047	SD	0.384615385
2016	Nov	RiaXXLagartos	12.74	2	28.64000047	SD	0.357142857
2016	Nov	RiaXXLagartos	7.28	2	28.82000046	SD	0.417808219
2016	Nov	RiaXXLagartos	14.56	2	28.82000046	SD	2.166666667
2016	Nov	RiaXXLagartos	21.84	2	28.82000046	SD	1.357142857
2016	Nov	RiaXXLagartos	16.38	2	28.82000046	SD	1.807228916
2016	Nov	RiaXXLagartos	14.56	2	28.82000046	SD	1.585365854
2016	Nov	SanXXFelipe	16.38	2	28.82000046	SD	6.09
2016	Nov	SanXXFelipe	12.74	2	28.82000046	SD	2.411111111
2016	Nov	SanXXFelipe	33.2696	3	28.82000046	SD	1.342857143
2016	Nov	Celestun	10.92	3	29.00000046	SL	1.19047619
2016	Nov	Celestun	10.92	3	29.00000046	SL	1.018181818
2016	Nov	Celestun	10.92	3	29.00000046	SD	0.527058824
2016	Oct	Progreso	21.84	4	28.63000047	SD	3.53125
2016	Oct	Celestun	21.84	4	28.63000047	SD	0.277777778
2016	Sep	Dzilam deXXBravo	10.92	2	30.41000043	SD	0.5
2016	Sep	Dzilam deXXBravo	16.38	3	30.41000043	SD	1.263157895
2016	Sep	SanXXFelipe	10.92	2	30.41000043	SD	0.314285714
2016	Sep	SanXXFelipe	7.28	2	30.41000043	SD	1.2875
2016	Sep	SanXXFelipe	9.1	2	30.41000043	SD	1.1875
2016	Sep	SanXXFelipe	21.84	2	30.41000043	SD	2.214285714
2016	Sep	SanXXFelipe	33.2696	2	30.41000043	SD	1.644444444
2016	Sep	SanXXFelipe	14.56	2	30.41000043	SD	1.7
2016	Sep	RiaXXLagartos	10.92	2	30.41000043	SD	0.454545455
2016	Sep	RiaXXLagartos	33.2696	2	30.41000043	SD	1.228070175
2016	Sep	RiaXXLagartos	7.28	2	30.06000044	SD	0.583333333
2016	Sep	RiaXXLagartos	14.56	2	30.41000043	SD	1.533333333
2016	Sep	RiaXXLagartos	9.1	2	30.06000044	SD	1.083333333
2016	Sep	RiaXXLagartos	9.1	2	30.06000044	SD	2.25
2016	Sep	Dzilam deXXBravo	9.1	2	30.41000043	SD	2
2016	Sep	Dzilam deXXBravo	9.1	2	30.41000043	SD	1.7875
2016	Sep	Sisal	9.1	3	30.25000043	SD	3.514285714
2016	Sep	Sisal	16.38	3	30.25000043	JH	0.25
2016	Sep	Sisal	16.38	2	30.25000043	H	0.25
2016	Sep	Sisal	21.84	3	30.25000043	SD	6.2
2016	Sep	Celestun	16.38	3	30.25000043	H	5
2016	Sep	Celestun	25.48	3	29.43000045	H	16.44971133
2016	Sep	Celestun	33.2696	3	30.25000043	H	0.5
2017	Apr	SanXXFelipe	29.12	2	26.51000052	SL	2.770833333
2017	Apr	Celestun	18.2	4	25.29000054	SD	1.454545455
2017	Apr	Celestun	14.56	3	25.29000054	SD	1.25
2017	Apr	Celestun	21.84	4	25.29000054	SD	0.5625
2017	Apr	Celestun	21.84	3	25.29000054	SD	0.803571429
2017	Apr	Celestun	18.2	4	25.29000054	SD	0.776699029
2017	Apr	Chuburna	30.94	4	25.29000054	SD	0.666666667
2017	Apr	Chuburna	14.56	3	25.29000054	SL	2.212389381
2017	Apr	Chuburna	9.1	2	25.29000054	H	0.571428571
2017	Apr	Chuburna	16.38	2	25.29000054	H	1.071428571
2017	Apr	RiaXXLagartos	18.2	2	25.29000054	SL	3.619047619
2017	Apr	Chuburna	16.38	2	25.29000054	H	2.333333333
2017	Apr	Chuburna	14.56	2	25.29000054	SD	1.7
2017	Apr	Chuburna	14.56	2	25.29000054	H	1.746031746
2017	Apr	Chuburna	5.46	4	25.29000054	SD	1.903225806
2017	Apr	Chuburna	10.92	2	25.29000054	SD	0.344444444
2017	Apr	Chuburna	12.74	3	25.29000054	H	1.875
2017	Apr	RiaXXLagartos	5.46	3	27.84000049	SL	2.588235294
2017	Apr	SanXXFelipe	18.2	2	27.84000049	SL	3.088
2017	Apr	RiaXXLagartos	16.38	3	27.84000049	SL	0.803571429
2017	Apr	RiaXXLagartos	20.02	3	27.84000049	SL	2.875
2017	Apr	RiaXXLagartos	21.84	2	27.84000049	SL	2.818181818
2017	Apr	SanXXFelipe	18.2	2	27.84000049	SL	2.268
2017	Apr	RiaXXLagartos	21.84	3	27.84000049	SL	4.416666667
2017	Apr	Dzilam deXXBravo	21.84	2	27.84000049	SD	0.892857143
2017	Apr	SanXXFelipe	5.46	2	27.84000049	SL	1.789473684
2017	Apr	Chuburna	30.94	4	27.84000049	SD	0.666666667
2017	Apr	RiaXXLagartos	5.46	2	27.84000049	SL	0.55
2017	Apr	RiaXXLagartos	7.28	3	27.84000049	SL	3.714285714
2017	Apr	RiaXXLagartos	10.92	2	27.84000049	SL	2.421052632
2017	Apr	Dzilam deXXBravo	15.47	3	27.84000049	SD	2.1875
2017	Apr	RiaXXLagartos	21.84	3	27.84000049	SL	3.541666667
2017	Apr	Dzilam deXXBravo	21.84	3	27.84000049	SD	1.847826087
2017	Apr	Dzilam deXXBravo	21.84	2	27.84000049	SD	1
2017	Apr	SanXXFelipe	21.84	2	27.84000049	SL	5.72
2017	Apr	RiaXXLagartos	36.4	3	27.84000049	SL	0.958333333
2017	Apr	RiaXXLagartos	21.84	3	27.84000049	SL	2.407692308
2017	Apr	RiaXXLagartos	21.84	3	27.84000049	SL	2.384615385
2017	Apr	RiaXXLagartos	21.84	3	27.84000049	SL	3.423076923
2017	Apr	Dzilam deXXBravo	27.3	3	27.84000049	SD	1.277108434
2017	Apr	RiaXXLagartos	10.92	2	27.84000049	SL	3.619047619
2017	Apr	Dzilam deXXBravo	21.84	2	27.84000049	SD	3.285714286
2017	Apr	RiaXXLagartos	21.84	3	27.53000049	SL	1.772727273
2017	Apr	RiaXXLagartos	21.84	3	27.53000049	SL	1.818181818
2017	Apr	RiaXXLagartos	21.84	2	27.53000049	SL	0.28
2017	Apr	SanXXFelipe	7.28	2	27.53000049	SL	2.090909091
2017	Apr	Celestun	21.84	3	24.70000056	H	2.477477477
2017	Apr	Celestun	9.1	3	25.29000054	SD	2.222222222
2017	Apr	Dzilam deXXBravo	18.2	3	27.84000049	SD	1.52
2017	Apr	Chuburna	5.46	3	25.29000054	SD	1.6
2017	Apr	Celestun	12.74	3	25.29000054	SD	0.821917808
2017	Apr	Celestun	32.76	3	25.29000054	SD	0.333333333
2017	Apr	SanXXFelipe	21	2	27.84000049	SL	0.476190476
2017	Apr	SanXXFelipe	16	2	27.84000049	SL	1.16
2017	Aug	RiaXXLagartos	10.92	3	29.54000045	SD	0.388888889
2017	Aug	Dzilam deXXBravo	10.92	3	29.54000045	SD	1.23
2017	Aug	RiaXXLagartos	5.46	3	29.54000045	SD	0.142857143
2017	Aug	Dzilam deXXBravo	14.56	3	29.54000045	SD	2.68627451
2017	Aug	RiaXXLagartos	5.46	2	29.54000045	SD	1.363636364
2017	Aug	RiaXXLagartos	7.28	2	29.54000045	SD	0.642857143
2017	Aug	RiaXXLagartos	3.64	2	29.54000045	SD	0.166666667
2017	Aug	RiaXXLagartos	12.74	2	29.54000045	SD	1.071428571
2017	Aug	RiaXXLagartos	20.02	3	29.54000045	SD	0.4125
2017	Aug	SanXXFelipe	7.28	3	29.54000045	SD	2.076923077
2017	Aug	RiaXXLagartos	18.2	2	29.54000045	SD	0.588235294
2017	Aug	RiaXXLagartos	18.2	4	29.54000045	SD	0.875
2017	Aug	SanXXFelipe	5.46	2	29.54000045	SD	2.976470588
2017	Aug	SanXXFelipe	5.46	3	29.54000045	SD	0.415384615
2017	Aug	Dzilam deXXBravo	20.02	3	29.54000045	SD	1.188118812
2017	Aug	SanXXFelipe	5.46	2	29.54000045	SD	1.226666667
2017	Aug	RiaXXLagartos	10.92	2	29.54000045	SD	0.8
2017	Aug	SanXXFelipe	14.56	3	29.54000045	SD	1.106666667
2017	Aug	RiaXXLagartos	16.38	2	29.54000045	SD	0.714285714
2017	Aug	RiaXXLagartos	10.92	3	29.54000045	SD	0.466666667
2017	Aug	RiaXXLagartos	9.1	2	29.54000045	SD	1.053333333
2017	Aug	SanXXFelipe	1.82	2	29.54000045	SD	0.472727273
2017	Aug	SanXXFelipe	7.28	3	29.54000045	SD	1
2017	Aug	Dzilam deXXBravo	20.02	3	29.54000045	SD	2.058823529
2017	Aug	SanXXFelipe	9.1	2	29.54000045	SD	0.658823529
2017	Aug	SanXXFelipe	10.92	3	29.54000045	SD	0.573333333
2017	Aug	Dzilam deXXBravo	21.84	3	29.54000045	SD	1.2
2017	Aug	RiaXXLagartos	9.1	4	29.54000045	SD	1
2017	Aug	RiaXXLagartos	10.92	2	29.54000045	SD	1.615384615
2017	Aug	RiaXXLagartos	12.74	3	29.54000045	SD	0.375
2017	Aug	RiaXXLagartos	16.38	3	30.19000043	SD	0.428571429
2017	Aug	RiaXXLagartos	27.3	4	30.19000043	SD	1.333333333
2017	Aug	Dzilam deXXBravo	14.56	3	29.54000045	SD	1.875
2017	Aug	SanXXFelipe	5.46	3	29.54000045	SD	0.093333333
2017	Aug	Dzilam deXXBravo	12.74	3	29.54000045	SD	4.022222222
2017	Aug	SanXXFelipe	5.46	3	29.54000045	SD	0.516666667
2017	Aug	Dzilam deXXBravo	9.1	3	29.54000045	SD	2.574257426
2017	Aug	Dzilam deXXBravo	12.74	3	29.54000045	SD	1.623762376
2017	Aug	Dzilam deXXBravo	20.02	3	29.54000045	SD	1.634615385
2017	Aug	SanXXFelipe	7.28	3	29.54000045	SD	0.4
2017	Aug	SanXXFelipe	5.46	3	29.54000045	SD	1.8
2017	Aug	SanXXFelipe	7.28	2	29.54000045	SD	0.307692308
2017	Aug	SanXXFelipe	5.46	2	29.54000045	SD	1.138461538
2017	Dec	Dzilam deXXBravo	14.56	3	27.53000049	SD	1.2875
2017	Dec	RiaXXLagartos	9.1	2	27.52000049	SD	0.933333333
2017	Dec	Dzilam deXXBravo	21.84	2	27.52000049	SD	1.375
2017	Dec	RiaXXLagartos	9.1	2	27.52000049	SD	1.111111111
2017	Dec	SanXXFelipe	12.74	2	27.52000049	SD	2.451219512
2017	Dec	SanXXFelipe	14.56	3	27.52000049	SD	0.494736842
2017	Dec	RiaXXLagartos	16.38	2	27.52000049	SD	0.833333333
2017	Dec	SanXXFelipe	12.74	3	27.52000049	SD	1.788235294
2017	Dec	SanXXFelipe	14.56	3	27.52000049	SD	0.202380952
2017	Dec	RiaXXLagartos	10.92	2	27.52000049	SD	0.222222222
2017	Dec	SanXXFelipe	16.38	2	27.52000049	SD	1.67
2017	Dec	RiaXXLagartos	9.1	2	27.52000049	SD	1.111111111
2017	Dec	SanXXFelipe	12.74	2	27.52000049	SD	2.075
2017	Dec	RiaXXLagartos	16.38	2	28.22000048	SD	0.533333333
2017	Dec	RiaXXLagartos	12.74	2	28.22000048	SD	0.214285714
2017	Dec	RiaXXLagartos	7.28	2	28.22000048	SD	0.487804878
2017	Dec	Dzilam deXXBravo	21.84	3	27.52000049	SD	1.411764706
2017	Dec	SanXXFelipe	16.38	2	27.52000049	SD	1.625
2017	Dec	RiaXXLagartos	9.1	2	27.52000049	SD	0.125
2017	Dec	Dzilam deXXBravo	10.92	3	27.52000049	SD	0.222222222
2017	Dec	SanXXFelipe	14.56	2	27.52000049	SD	0.513513514
2017	Dec	RiaXXLagartos	10.92	2	28.22000048	SD	1.036585366
2017	Dec	RiaXXLagartos	10.92	2	27.52000049	SD	2.3125
2017	Dec	RiaXXLagartos	9.1	2	28.22000048	SD	0.75
2017	Dec	SanXXFelipe	5.46	2	27.52000049	SD	1.5
2017	Dec	RiaXXLagartos	10.92	2	27.52000049	SD	1.956521739
2017	Dec	RiaXXLagartos	32.76	2	27.52000049	SD	1.166666667
2017	Dec	RiaXXLagartos	16.38	2	28.22000048	SD	0.714285714
2017	Dec	SanXXFelipe	14.56	2	27.52000049	SD	1.5375
2017	Dec	RiaXXLagartos	29.12	2	28.22000048	SD	2.345679012
2017	Dec	RiaXXLagartos	14.56	3	27.52000049	SD	0.722222222
2017	Dec	RiaXXLagartos	9.1	2	27.52000049	SD	0.818181818
2017	Dec	RiaXXLagartos	14.56	2	27.52000049	SD	1.049382716
2017	Dec	SanXXFelipe	14.56	2	27.52000049	SD	2.210526316
2017	Dec	SanXXFelipe	12.74	2	27.52000049	SD	3.188235294
2017	Dec	RiaXXLagartos	18.2	2	28.22000048	SD	0.368421053
2017	Dec	SanXXFelipe	7.28	3	27.52000049	SD	1.634146341
2017	Dec	Dzilam deXXBravo	16.38	3	27.52000049	SD	1.333333333
2017	Dec	SanXXFelipe	5.46	2	27.52000049	SD	0.916666667
2017	Dec	RiaXXLagartos	14.0686	2	27.52000049	SD	0.6625
2017	Jul	Celestun	27.3	3	28.42000047	H	0.588235294
2017	Jul	Celestun	38.22	3	28.42000047	SL	3.85
2017	Jul	Celestun	12.74	3	28.42000047	H	2.133333333
2017	Jul	Celestun	21.84	3	28.42000047	H	1.818181818
2017	Jul	Sisal	12.74	2	28.42000047	H	0.875
2017	Jul	Celestun	18.2	3	28.42000047	H	1.428571429
2017	Jul	Celestun	30.94	4	28.42000047	SL	5.111111111
2017	Jul	Celestun	21.84	3	28.42000047	H	2.222222222
2017	Jul	Sisal	9.1	2	28.42000047	SD	0.115384615
2017	Jul	Celestun	14.56	2	28.42000047	H	2.111111111
2017	Jul	Celestun	10.92	3	28.42000047	H	2.1875
2017	Jul	Celestun	20.02	3	28.42000047	H	2.173913043
2017	Jul	Sisal	18.2	3	28.42000047	H	0.860215054
2017	Jul	Celestun	25.48	2	28.42000047	H	1.650485437
2017	Jul	Chuburna	16.38	3	28.42000047	H	2.075
2017	Jul	Sisal	18.2	2	28.42000047	H	3.493333333
2017	Jul	Celestun	18.2	2	28.42000047	H	5.090909091
2017	Jul	Celestun	25.48	2	28.42000047	H	0.673076923
2017	Jul	Sisal	21.84	4	28.42000047	SD	1.527472527
2017	Jul	Celestun	21.84	3	28.42000047	H	0.8
2017	Jul	Celestun	25.48	3	28.42000047	SL	5
2017	Jul	Celestun	14.56	3	28.42000047	SL	6.166666667
2017	Jul	Celestun	20.93	3	28.42000047	H	0.21978022
2017	Jul	Celestun	16.38	3	28.42000047	H	0.752688172
2017	Jul	RiaXXLagartos	30.94	2	28.42000047	SD	0.987654321
2017	Jul	Sisal	16.38	2	28.42000047	H	0.882352941
2017	Jul	Sisal	29.12	3	28.42000047	H	0.714285714
2017	Jul	Celestun	21.84	3	28.42000047	H	2.181818182
2017	Jul	Celestun	29.12	3	28.42000047	H	1.944444444
2017	Jul	Celestun	29.12	3	28.42000047	SL	13.75
2017	Jul	Chuburna	22.568	3	28.42000047	H	2.5
2017	Jul	Dzilam deXXBravo	21.84	3	28.42000047	SD	0.866666667
2017	Jul	Dzilam deXXBravo	16.38	2	28.42000047	SD	3.188888889
2017	Jul	Sisal	5.46	2	28.42000047	SD	0.684931507
2017	Jul	Dzilam deXXBravo	21.84	3	28.42000047	SD	1.455555556
2017	Jul	Dzilam deXXBravo	12.74	3	29.28000045	SD	1.111111111
2017	Jul	Dzilam deXXBravo	18.2	3	29.28000045	SD	3.111111111
2017	Jul	Dzilam deXXBravo	5.46	3	29.28000045	SD	1.222222222
2017	Jul	RiaXXLagartos	5.46	2	29.28000045	SD	1.714285714
2017	Jul	RiaXXLagartos	10.92	2	29.28000045	SD	0.987654321
2017	Jul	SanXXFelipe	5.46	3	29.28000045	SD	2.069444444
2017	Jul	RiaXXLagartos	16.38	4	29.28000045	SL	3.041666667
2017	Jul	SanXXFelipe	5.46	3	29.28000045	SD	0.72
2017	Jul	RiaXXLagartos	16.38	2	29.28000045	SD	1.369863014
2017	Jul	RiaXXLagartos	16.38	3	29.28000045	SL	5.3125
2017	Jul	SanXXFelipe	7.28	2	29.28000045	SD	0.882352941
2017	Jul	SanXXFelipe	5.46	2	29.28000045	SD	1.468085106
2017	Jul	SanXXFelipe	5.46	2	29.28000045	SD	1.833333333
2017	Jul	RiaXXLagartos	16.38	2	29.28000045	SD	2.133333333
2017	Jul	SanXXFelipe	5.46	3	29.28000045	SD	1.452054795
2017	Jul	RiaXXLagartos	16.38	2	29.28000045	SD	0.15625
2017	Jul	Dzilam deXXBravo	14.56	2	29.28000045	SD	0.75
2017	Jul	SanXXFelipe	18.2	2	29.28000045	SD	1.815217391
2017	Jul	SanXXFelipe	5.46	3	29.28000045	SD	2.064516129
2017	Jul	RiaXXLagartos	20.93	2	29.28000045	SD	1.967213115
2017	Jul	SanXXFelipe	5.46	3	29.28000045	SD	1.25
2017	Jul	SanXXFelipe	7.28	3	29.28000045	SD	0.595238095
2017	Jul	SanXXFelipe	5.46	2	29.28000045	SD	0.536585366
2017	Jul	Dzilam deXXBravo	7.28	2	29.28000045	SD	1.944444444
2017	Jul	SanXXFelipe	7.28	3	29.28000045	SD	2.409638554
2017	Jul	SanXXFelipe	7.28	3	29.28000045	SD	1.476744186
2017	Jul	Dzilam deXXBravo	10.92	3	29.28000045	SD	3.444444444
2017	Jul	SanXXFelipe	18.2	2	29.28000045	SD	1.049019608
2017	Jul	SanXXFelipe	7.28	3	29.28000045	SD	1.230769231
2017	Jul	SanXXFelipe	5.46	2	29.28000045	SD	0.564705882
2017	Jul	RiaXXLagartos	16.38	3	29.28000045	SL	4.3125
2017	Jul	SanXXFelipe	1.82	3	29.28000045	SD	1.185185185
2017	Jul	SanXXFelipe	7.28	3	29.28000045	SD	1.6
2017	Jul	SanXXFelipe	5.46	2	29.28000045	SD	0.505882353
2017	Jul	Dzilam deXXBravo	20.02	3	29.28000045	SD	4.444444444
2017	Jul	SanXXFelipe	18.2	2	29.28000045	SD	0.69047619
2017	Jul	SanXXFelipe	3.64	3	29.28000045	SD	0.90625
2017	Jul	SanXXFelipe	7.28	3	29.28000045	SD	0.602409639
2017	Jul	Dzilam deXXBravo	16.38	2	29.28000045	SD	3.4375
2017	Jul	SanXXFelipe	5.46	2	29.28000045	SD	0.731182796
2017	Jul	SanXXFelipe	5.46	2	29.28000045	SD	0.461538462
2017	Jul	SanXXFelipe	5.46	3	29.28000045	SD	1.6875
2017	Jul	Dzilam deXXBravo	10.92	3	29.28000045	SD	1.288888889
2017	Jul	RiaXXLagartos	10.92	3	29.28000045	SL	2.0625
2017	Jul	SanXXFelipe	5.46	2	29.28000045	SD	0.475
2017	Jul	SanXXFelipe	5.46	3	29.28000045	SD	1.270588235
2017	Jul	RiaXXLagartos	20.93	2	29.28000045	SD	3.75
2017	Jul	SanXXFelipe	5.46	3	29.28000045	SD	1.422222222
2017	Jul	SanXXFelipe	5.46	3	29.28000045	SD	0.404494382
2017	Jul	SanXXFelipe	9.1	3	29.28000045	SD	1.25
2017	Jul	RiaXXLagartos	10.92	3	29.28000045	SD	0.916666667
2017	Jul	RiaXXLagartos	16.38	3	29.28000045	SL	2.956521739
2017	Jul	RiaXXLagartos	16.38	2	30.08000044	SD	0.241935484
2017	Jul	Celestun	20.02	3	28.42000047	H	3.455357143
2017	Jul	Celestun	14.56	3	28.42000047	H	1
2017	Jul	Dzilam deXXBravo	13.65	3	29.28000045	SD	1.555555556
2017	Jul	Dzilam deXXBravo	12.74	3	29.28000045	SD	1.888888889
2017	Jul	Dzilam deXXBravo	20.02	3	28.42000047	SD	2.055555556
2017	Jul	Chuburna	20.02	3	28.42000047	H	0.185555556
2017	Jul	SanXXFelipe	2	3	29.28000045	SD	0.483870968
2017	Jul	SanXXFelipe	9	2	29.28000045	SD	0.544444444
2017	Jul	Dzilam deXXBravo	20.02	3	29.28000045	SD	0.555555556
2017	Jul	SanXXFelipe	3	2	29.28000045	SD	0.539215686
2017	Jul	RiaXXLagartos	1	2	29.28000045	SD	3.783783784
2017	Jul	SanXXFelipe	9	3	29.28000045	SD	0.9375
2017	Jul	Dzilam deXXBravo	10	3	29.28000045	SD	3.5
2017	Jul	Dzilam deXXBravo	23.66	3	28.42000047	SD	0.333333333
2017	Jul	Dzilam deXXBravo	23	3	29.28000045	SD	3.34
2017	Jun	RiaXXLagartos	27.3	3	28.24000048	SL	4.141791045
2017	Jun	RiaXXLagartos	27.3	3	28.24000048	SL	5.065789474
2017	Jun	RiaXXLagartos	29.12	2	28.10000048	SL	3.082706767
2017	Jun	Celestun	21.84	3	27.83000049	SL	3.333333333
2017	Jun	Celestun	21.84	3	27.83000049	SL	3.777777778
2017	Jun	Celestun	9.1	4	27.83000049	SL	4.611111111
2017	Jun	Celestun	20.02	3	27.83000049	SL	3.25
2017	Jun	Celestun	16.38	4	27.83000049	SL	5.166666667
2017	Jun	Celestun	25.48	4	27.83000049	SL	5.75
2017	Jun	Celestun	16.38	4	27.83000049	SL	9.55555556
2017	Jun	Celestun	20.02	3	27.83000049	SL	1.428571429
2017	Jun	Chuburna	18.564	2	27.83000049	H	1.827956989
2017	Jun	Chuburna	9.1	2	27.83000049	SD	3.804347826
2017	Jun	Chuburna	18.564	2	27.83000049	H	2.340425532
2017	Jun	Chuburna	18.564	2	27.83000049	H	2.549019608
2017	Jun	RiaXXLagartos	16.38	3	28.54000047	SL	3.086956522
2017	Jun	RiaXXLagartos	30.212	3	28.54000047	SL	3.9
2017	Jun	RiaXXLagartos	27.3	3	28.54000047	SL	4.007633588
2017	Jun	RiaXXLagartos	27.3	3	28.54000047	SL	3.392857143
2017	Jun	RiaXXLagartos	16.38	3	28.54000047	SL	4.029850746
2017	Jun	RiaXXLagartos	30.212	3	28.54000047	SL	3.218309859
2017	Jun	RiaXXLagartos	21.84	2	28.54000047	SL	3.484848485
2017	Jun	RiaXXLagartos	16.38	3	28.54000047	SL	2.028169014
2017	Jun	RiaXXLagartos	27.3	3	28.54000047	SL	3.732394366
2017	Jun	RiaXXLagartos	27.3	3	28.54000047	SL	3.566433566
2017	Mar	Celestun	14.56	4	24.43000056	SD	1
2017	Mar	Celestun	20.02	2	24.43000056	SD	1.333333333
2017	Mar	Celestun	14.56	3	24.43000056	SD	1.214285714
2017	Mar	Celestun	15.47	3	24.43000056	SD	0.666666667
2017	Mar	LasXXColoradas	15	2	24.43000056	H	0.555555556
2017	Mar	Celestun	18.2	2	24.43000056	SD	0.396666667
2017	Mar	Celestun	20.02	3	24.43000056	SD	2
2017	May	SanXXFelipe	25.48	2	27.50000049	SL	4.881818182
2017	May	Dzilam deXXBravo	30.94	2	27.50000049	SD	0.902173913
2017	May	Dzilam deXXBravo	30.94	2	27.50000049	SD	4.0625
2017	May	SanXXFelipe	32.76	2	27.50000049	SL	3.03539823
2017	May	Celestun	15.47	2	26.50000052	H	0.365853659
2017	May	Chuburna	14.56	4	26.50000052	SD	3.43
2017	May	Celestun	18.2	3	26.50000052	H	0.365853659
2017	May	Chuburna	18.2	2	26.50000052	H	3.362831858
2017	May	Chuburna	14.56	2	26.50000052	H	1.612903226
2017	May	SanXXFelipe	18.2	2	27.90000048	SL	2.147540984
2017	May	SanXXFelipe	16.38	2	27.90000048	SL	0.857142857
2017	May	SanXXFelipe	29.12	2	27.90000048	SL	2.279279279
2017	May	SanXXFelipe	12.74	2	27.90000048	SL	2.904347826
2017	May	SanXXFelipe	18.2	2	27.90000048	SL	3.645454545
2017	May	Chuburna	18.2	2	27.90000048	H	3.362831858
2017	May	SanXXFelipe	5.46	2	27.90000048	SL	1.4
2017	May	Dzilam deXXBravo	20.02	3	27.90000048	SD	2.5
2017	May	Dzilam deXXBravo	27.3	2	27.90000048	SL	2.410714286
2017	May	Dzilam deXXBravo	21.84	3	27.90000048	SD	0.195652174
2017	May	Dzilam deXXBravo	21.84	3	27.90000048	SD	1.333333333
2017	May	Dzilam deXXBravo	21.84	4	27.90000048	SD	0.058823529
2017	May	SanXXFelipe	20.02	3	27.90000048	SL	3.647619048
2017	May	SanXXFelipe	20.02	2	27.90000048	SL	2.28
2017	May	SanXXFelipe	14.56	2	27.90000048	SL	2.696078431
2017	May	Dzilam deXXBravo	21.84	2	27.90000048	SL	3.125
2017	May	SanXXFelipe	10.92	2	27.90000048	SL	1.666666667
2017	May	Dzilam deXXBravo	25.48	2	27.90000048	SL	3.173913043
2017	May	SanXXFelipe	14.56	2	27.90000048	SL	1.566371681
2017	May	SanXXFelipe	21.84	2	27.90000048	SL	4.203539823
2017	May	SanXXFelipe	14.56	2	27.90000048	SL	2.264705882
2017	May	SanXXFelipe	12.74	2	27.90000048	SL	0.976470588
2017	May	SanXXFelipe	9.1	3	27.90000048	SL	3.333333333
2017	May	Dzilam deXXBravo	23.66	2	27.90000048	SL	1.260869565
2017	May	SanXXFelipe	25.48	2	28.20000048	SL	1.304
2017	May	RiaXXLagartos	21.84	3	28.20000048	SL	2.066666667
2017	May	RiaXXLagartos	21.84	3	28.20000048	SL	1.041666667
2017	May	RiaXXLagartos	14.56	3	28.20000048	SL	1.79338843
2017	May	SanXXFelipe	21.84	2	28.20000048	SL	3.487603306
2017	May	RiaXXLagartos	30.212	2	28.20000048	SL	2.524193548
2017	May	Celestun	18.2	3	26.50000052	H	0.240963855
2017	May	Celestun	15.47	2	26.50000052	H	0.470588235
2017	May	Celestun	16.38	2	26.50000052	H	0.961538462
2017	May	Celestun	10.92	2	26.50000052	H	1.447368421
2017	May	Celestun	7	3	26.50000052	H	0.64516129
2017	May	Celestun	9	2	26.50000052	H	0.2
2017	Nov	RiaXXLagartos	25.48	2	27.93000048	SD	0.305882353
2017	Nov	Celestun	25.48	2	27.59000049	H	1
2017	Nov	Celestun	29.12	3	27.59000049	SD	1.415929204
2017	Nov	Celestun	21.84	3	27.59000049	SD	1.545454545
2017	Nov	Celestun	16.38	3	27.59000049	H	1.369863014
2017	Nov	Celestun	16.38	3	27.59000049	SL	12.16666667
2017	Nov	Celestun	22.4952	2	27.59000049	H	0.125
2017	Nov	Sisal	54.6	4	27.59000049	SL	1.466666667
2017	Nov	Celestun	18.2	3	27.59000049	SL	4.909090909
2017	Nov	Celestun	32.76	3	27.59000049	H	2.909090909
2017	Nov	Sisal	29.12	3	27.59000049	SD	1.833333333
2017	Nov	Sisal	9.1	2	27.59000049	JH	0.3
2017	Nov	Celestun	16.38	2	27.59000049	H	0.3
2017	Nov	Celestun	20.02	3	27.59000049	SL	7
2017	Nov	Celestun	25.48	3	27.59000049	H	4.4
2017	Nov	Sisal	5.46	2	27.59000049	H	0.5
2017	Nov	Celestun	21.84	3	27.59000049	SL	8.111111111
2017	Nov	Celestun	18.2	3	27.59000049	SL	14.33333333
2017	Nov	Celestun	16.38	2	27.59000049	H	0.8
2017	Nov	Sisal	18.2	3	27.59000049	H	1.071428571
2017	Nov	Celestun	14.56	4	27.59000049	SL	8.666666667
2017	Nov	Celestun	16.38	3	27.59000049	SL	6.166666667
2017	Nov	Celestun	14.56	3	27.59000049	SL	4.28125
2017	Nov	Celestun	30.94	4	27.59000049	SD	2.454545455
2017	Nov	Celestun	25.48	3	27.59000049	SL	6
2017	Nov	Celestun	27.3	3	27.59000049	SL	5.5
2017	Nov	Celestun	14.56	3	27.59000049	SD	2.3
2017	Nov	Celestun	25.48	3	27.59000049	SL	4.35
2017	Nov	Celestun	21.84	3	27.59000049	SL	3.214285714
2017	Nov	Sisal	14.56	2	27.59000049	H	0.285714286
2017	Nov	Sisal	12.74	2	27.59000049	H	0.133333333
2017	Nov	Progreso	23.66	3	27.59000049	SL	8.636363636
2017	Nov	Progreso	21.84	4	27.59000049	SD	1.777777778
2017	Nov	RiaXXLagartos	25.48	2	28.03000048	SD	0.29787234
2017	Nov	RiaXXLagartos	25.48	2	28.03000048	SD	2.11827957
2017	Nov	RiaXXLagartos	25.48	3	28.03000048	SD	0.285714286
2017	Nov	RiaXXLagartos	25.48	2	28.03000048	SD	0.425925926
2017	Nov	Sisal	12.74	2	28.57000047	H	0.133333333
2017	Nov	Celestun	16.38	2	28.83000046	H	10
2017	Nov	Celestun	21.84	3	28.83000046	H	4.2
2017	Nov	Celestun	29.12	3	28.83000046	SL	3.923076923
2017	Nov	Celestun	22.4952	3	27.59000049	H	2
2017	Nov	Celestun	12.74	2	27.59000049	H	1.181818182
2017	Nov	Celestun	14.56	2	27.59000049	H	0.545454545
2017	Nov	Celestun	30.94	3	27.59000049	H	3.5
2017	Nov	RiaXXLagartos	23.66	2	28.57000047	SD	0.662650602
2017	Nov	RiaXXLagartos	27.3	2	28.57000047	SD	0.255555556
2017	Nov	Sisal	12.74	2	27.59000049	H	0.095384615
2017	Oct	RiaXXLagartos	27.3	3	29.17000046	SD	0.185185185
2017	Oct	Celestun	21.84	2	28.00000048	H	0.666666667
2017	Oct	Celestun	16.38	2	28.00000048	H	0.555555556
2017	Oct	Celestun	18.2	3	28.00000048	H	3.066666667
2017	Oct	Celestun	20.02	3	28.00000048	H	1.089108911
2017	Oct	Celestun	16.38	2	28.00000048	H	0.365853659
2017	Oct	Celestun	10.92	2	28.00000048	H	1.325301205
2017	Oct	Celestun	16.38	2	28.00000048	H	2
2017	Oct	Celestun	16.38	2	28.00000048	H	2.865853659
2017	Oct	Celestun	18.2	3	28.00000048	H	1.126760563
2017	Oct	Celestun	10.92	3	28.00000048	H	0.75
2017	Oct	SanXXFelipe	7.28	2	29.03000046	SD	0.880952381
2017	Oct	RiaXXLagartos	16.38	2	29.03000046	SD	0.6625
2017	Oct	RiaXXLagartos	20.02	3	29.03000046	SD	0.064935065
2017	Oct	RiaXXLagartos	16.38	2	29.03000046	SD	0.9375
2017	Oct	SanXXFelipe	18.2	2	29.03000046	SD	0.254545455
2017	Oct	SanXXFelipe	3.64	2	29.03000046	SD	1.6
2017	Oct	SanXXFelipe	5.46	2	29.03000046	SD	0.903614458
2017	Oct	RiaXXLagartos	16.38	2	29.03000046	SD	0.511111111
2017	Oct	RiaXXLagartos	10.92	2	29.03000046	SD	0.415384615
2017	Oct	SanXXFelipe	3.64	2	29.03000046	SD	0.066666667
2017	Oct	SanXXFelipe	5.46	2	29.03000046	SD	2.555555556
2017	Oct	SanXXFelipe	7.28	2	29.03000046	SD	0.765957447
2017	Oct	RiaXXLagartos	20.02	2	29.03000046	SD	0.125
2017	Oct	RiaXXLagartos	27.3	2	29.39000045	SD	0.093333333
2017	Oct	RiaXXLagartos	20.02	2	29.39000045	SD	0.422535211
2017	Oct	RiaXXLagartos	21.84	2	29.39000045	SD	0.49382716
2017	Oct	Celestun	16.38	3	28.00000048	H	3.148148148
2017	Oct	Celestun	10.92	2	28.00000048	H	2
2017	Oct	Celestun	10.92	3	28.00000048	H	2.321428571
2017	Oct	Celestun	16.38	3	28.00000048	H	1.287128713
2017	Oct	RiaXXLagartos	25	2	29.39000045	SD	1.807228916
2017	Oct	SanXXFelipe	2	3	29.03000046	SD	2.405405405
2017	Oct	RiaXXLagartos	25	3	29.39000045	SD	0.1875
2017	Oct	RiaXXLagartos	20	3	29.03000046	SD	0.260416667
2017	Oct	RiaXXLagartos	25	2	29.39000045	SD	0.426829268
2017	Oct	Celestun	15	3	28.00000048	H	0.493055556
2017	Oct	Celestun	5	3	28.00000048	H	0.107526882
2017	Oct	RiaXXLagartos	30	3	29.35000045	SD	0.740740741
2017	Oct	SanXXFelipe	20	2	29.39000045	SD	0.238938053
2017	Oct	RiaXXLagartos	20	2	29.03000046	SD	0.736842105
2017	Oct	SanXXFelipe	2	3	29.03000046	SD	1.258064516
2017	Oct	RiaXXLagartos	8	2	29.03000046	SD	0.548780488
2017	Oct	SanXXFelipe	1	2	29.03000046	SD	1.6
2017	Oct	RiaXXLagartos	5	2	29.39000045	SD	1.698113208
2017	Sep	Celestun	10.92	2	29.13000046	SD	1.75
2017	Sep	Celestun	10.92	2	29.13000046	SD	0.85
2017	Sep	Celestun	20.02	3	29.13000046	SD	1.777777778
2017	Sep	Celestun	16.38	3	29.13000046	H	1.888888889
2017	Sep	Celestun	14.56	3	29.13000046	SD	0.7
2017	Sep	Celestun	10.92	3	29.13000046	SD	0.375
2017	Sep	Celestun	20.02	2	29.13000046	H	1.5
2017	Sep	Celestun	16.38	3	29.13000046	H	1
2017	Sep	Celestun	16.38	3	29.13000046	H	0.777777778
2017	Sep	Celestun	16.38	2	29.13000046	H	1.5
2017	Sep	Celestun	20.02	3	29.13000046	SD	2.875
2017	Sep	Celestun	10.92	2	29.13000046	H	1
2017	Sep	Celestun	21.84	4	29.13000046	SD	1.666666667
2017	Sep	Celestun	16.38	2	29.13000046	H	1.333333333
2017	Sep	Celestun	16.38	3	29.13000046	SD	1.142857143
2017	Sep	Celestun	21.84	3	29.13000046	H	0.842105263
2017	Sep	Celestun	16.38	2	29.13000046	SD	3.05
2017	Sep	Celestun	20.02	3	29.13000046	SD	1.9
2017	Sep	Celestun	36.4	4	29.13000046	SD	0.5
2017	Sep	Celestun	21.84	2	29.13000046	H	0.181818182
2017	Sep	Celestun	27.3	2	29.13000046	SD	1.25
2017	Sep	Dzilam deXXBravo	20.02	2	29.72000044	SD	1.882352941
2017	Sep	SanXXFelipe	10.92	2	29.72000044	SD	0.7875
2017	Sep	SanXXFelipe	5.46	2	29.72000044	SD	0.216666667
2017	Sep	Dzilam deXXBravo	20.02	3	29.72000044	SD	2.0625
2017	Sep	SanXXFelipe	5.46	3	29.72000044	SD	1.266666667
2017	Sep	SanXXFelipe	5.46	2	29.72000044	SD	0.785714286
2017	Sep	SanXXFelipe	7.28	2	29.72000044	SD	0.3125
2017	Sep	SanXXFelipe	18.2	2	29.72000044	SD	0.6875
2017	Sep	SanXXFelipe	12.74	2	29.72000044	SD	1.942857143
2017	Sep	SanXXFelipe	3.64	2	29.72000044	SD	0.461538462
2017	Sep	SanXXFelipe	7.28	3	29.72000044	SD	0.655555556
2017	Sep	SanXXFelipe	7.28	2	29.72000044	H	0.5625
2017	Sep	SanXXFelipe	1.82	2	29.72000044	SD	0.6
[truncated: 776 more rows]
