# Supplementary material for: Factors affecting the relative abundance in an overfished stock: red grouper (Epinephelus morio) in the Southeastern Gulf of Mexico
Source: PeerJ. 2023 Nov 20;11:e16490. doi: 10.7717/peerj.16490 (PMC10666610; doi:10.7717/peerj.16490)
Supplement: Supplemental Information 10 [file peerj-11-16490-s010.csv]

Group	Value	Year	Month
Fitted CPUE	1.930773429	2013	Aug
Fitted CPUE	1.581738941	2013	Aug
Fitted CPUE	1.716974016	2013	Aug
Fitted CPUE	1.709642637	2013	Aug
Fitted CPUE	1.185357236	2013	Aug
Fitted CPUE	1.896758855	2013	Aug
Fitted CPUE	1.930773429	2013	Aug
Fitted CPUE	1.796922191	2013	Aug
Fitted CPUE	1.886011464	2013	Aug
Fitted CPUE	2.001989904	2013	Aug
Fitted CPUE	1.721016028	2013	Aug
Fitted CPUE	1.886011464	2013	Aug
Fitted CPUE	1.896758855	2013	Aug
Fitted CPUE	8.277693528	2013	Aug
Fitted CPUE	1.886011464	2013	Aug
Fitted CPUE	1.837392554	2013	Aug
Fitted CPUE	1.891392676	2013	Aug
Fitted CPUE	1.61697523	2013	Aug
Fitted CPUE	1.891392676	2013	Aug
Fitted CPUE	1.61697523	2013	Aug
Fitted CPUE	1.736084109	2013	Aug
Fitted CPUE	1.61697523	2013	Aug
Fitted CPUE	1.984778836	2013	Aug
Fitted CPUE	1.891392676	2013	Aug
Fitted CPUE	1.379856569	2013	Aug
Fitted CPUE	1.684743411	2013	Aug
Fitted CPUE	1.891392676	2013	Aug
Fitted CPUE	1.787542072	2013	Aug
Fitted CPUE	1.487783018	2013	Aug
Fitted CPUE	1.975298097	2013	Aug
Fitted CPUE	1.819404106	2013	Aug
Fitted CPUE	2.178864351	2013	Aug
Fitted CPUE	2.178864351	2013	Aug
Fitted CPUE	1.943454784	2013	Aug
Fitted CPUE	1.666759621	2013	Aug
Fitted CPUE	2.066836744	2013	Aug
Fitted CPUE	1.525414651	2013	Aug
Fitted CPUE	2.066836744	2013	Aug
Fitted CPUE	1.943454784	2013	Aug
Fitted CPUE	2.066836744	2013	Aug
Fitted CPUE	2.066836744	2013	Aug
Fitted CPUE	2.018068522	2013	Dec
Fitted CPUE	2.151431237	2013	Dec
Fitted CPUE	2.018068522	2013	Dec
Fitted CPUE	1.960545277	2013	Jul
Fitted CPUE	1.408069981	2013	Jul
Fitted CPUE	2.13480402	2013	Jul
Fitted CPUE	1.907658307	2013	Jul
Fitted CPUE	1.846691731	2013	Jul
Fitted CPUE	1.725900314	2013	Jul
Fitted CPUE	1.593802794	2013	Jul
Fitted CPUE	1.645578287	2013	Jul
Fitted CPUE	2.222372996	2013	Jul
Fitted CPUE	1.227266246	2013	Jul
Fitted CPUE	1.372319444	2013	Jul
Fitted CPUE	1.567355154	2013	Jul
Fitted CPUE	1.482078232	2013	Jul
Fitted CPUE	1.392030137	2013	Jul
Fitted CPUE	1.098058764	2013	Jul
Fitted CPUE	1.392030137	2013	Jul
Fitted CPUE	1.392030137	2013	Jul
Fitted CPUE	1.454779357	2013	Jul
Fitted CPUE	1.675071952	2013	Jul
Fitted CPUE	2.094175373	2013	Jul
Fitted CPUE	2.060064234	2013	Jul
Fitted CPUE	1.791596182	2013	Jul
Fitted CPUE	1.297794611	2013	Jul
Fitted CPUE	2.060064234	2013	Jul
Fitted CPUE	1.675071952	2013	Jul
Fitted CPUE	1.675071952	2013	Jul
Fitted CPUE	1.969111304	2013	Jul
Fitted CPUE	4.498353087	2013	Jul
Fitted CPUE	1.222739079	2013	Jul
Fitted CPUE	1.374723022	2013	Jul
Fitted CPUE	1.791596182	2013	Jul
Fitted CPUE	1.969111304	2013	Jul
Fitted CPUE	2.260017138	2013	Jul
Fitted CPUE	2.094175373	2013	Jul
Fitted CPUE	1.329358291	2013	Jul
Fitted CPUE	1.239361218	2013	Jul
Fitted CPUE	1.41855113	2013	Jul
Fitted CPUE	1.41855113	2013	Jul
Fitted CPUE	1.41855113	2013	Jul
Fitted CPUE	1.412289977	2013	Jul
Fitted CPUE	1.37856792	2013	Jul
Fitted CPUE	2.297252242	2013	Jul
Fitted CPUE	1.926564828	2013	Jul
Fitted CPUE	1.106338689	2013	Jul
Fitted CPUE	2.038641449	2013	Jul
Fitted CPUE	2.041084373	2013	Jul
Fitted CPUE	1.720779348	2013	Jul
Fitted CPUE	1.25203969	2013	Jul
Fitted CPUE	1.899253494	2013	Jul
Fitted CPUE	1.335230198	2013	Jul
Fitted CPUE	1.720779348	2013	Jul
Fitted CPUE	1.4252394	2013	Jul
Fitted CPUE	1.678303095	2013	Jul
Fitted CPUE	1.591266997	2013	Jul
Fitted CPUE	3.53763498	2013	Jul
Fitted CPUE	2.297252242	2013	Jul
Fitted CPUE	4.868886836	2013	Jun
Fitted CPUE	6.563568336	2013	Jun
Fitted CPUE	9.900430321	2013	Jun
Fitted CPUE	4.028713966	2013	Jun
Fitted CPUE	1.595774622	2013	Jun
Fitted CPUE	1.352243811	2013	Jun
Fitted CPUE	1.573997044	2013	Jun
Fitted CPUE	1.675029796	2013	Jun
Fitted CPUE	4.465306616	2013	Jun
Fitted CPUE	1.575366696	2013	Jun
Fitted CPUE	3.926723583	2013	Jun
Fitted CPUE	1.323044256	2013	Jun
Fitted CPUE	1.492734901	2013	Jun
Fitted CPUE	3.082803408	2013	Jun
Fitted CPUE	7.266912949	2013	Jun
Fitted CPUE	4.465306616	2013	Jun
Fitted CPUE	3.555202731	2013	Jun
Fitted CPUE	1.590124824	2013	Jun
Fitted CPUE	2.456507349	2013	Jun
Fitted CPUE	3.555202731	2013	Jun
Fitted CPUE	8.559737629	2013	Jun
Fitted CPUE	4.758234322	2013	Jun
Fitted CPUE	6.565327132	2013	Jun
Fitted CPUE	3.884098354	2013	Jun
Fitted CPUE	3.884098354	2013	Jun
Fitted CPUE	25.63755662	2013	Jun
Fitted CPUE	7.139913335	2013	Jun
Fitted CPUE	3.242963348	2013	Jun
Fitted CPUE	5.337439862	2013	Jun
Fitted CPUE	7.738378675	2013	Jun
Fitted CPUE	1.658549195	2013	Jun
Fitted CPUE	1.64195052	2013	Jun
Fitted CPUE	10.57803948	2013	Jun
Fitted CPUE	1.574999292	2013	Jun
Fitted CPUE	3.424480885	2013	May
Fitted CPUE	3.022583076	2013	May
Fitted CPUE	1.240615889	2013	May
Fitted CPUE	3.061408848	2013	May
Fitted CPUE	1.52332763	2013	May
Fitted CPUE	1.495404892	2013	May
Fitted CPUE	1.286640289	2013	May
Fitted CPUE	2.56452901	2013	May
Fitted CPUE	3.298199281	2013	May
Fitted CPUE	1.271950216	2013	May
Fitted CPUE	1.643997238	2013	May
Fitted CPUE	1.249426806	2013	May
Fitted CPUE	1.442405353	2013	May
Fitted CPUE	1.214345159	2013	May
Fitted CPUE	3.130795229	2013	Nov
Fitted CPUE	3.364183578	2013	Nov
Fitted CPUE	2.964979938	2013	Nov
Fitted CPUE	2.101903196	2013	Nov
Fitted CPUE	2.56998229	2013	Nov
Fitted CPUE	2.539529336	2013	Nov
Fitted CPUE	1.852844051	2013	Nov
Fitted CPUE	2.039885909	2013	Nov
Fitted CPUE	3.906986671	2013	Nov
Fitted CPUE	2.176245207	2013	Nov
Fitted CPUE	2.996053022	2013	Nov
Fitted CPUE	2.039885909	2013	Nov
Fitted CPUE	3.906986671	2013	Nov
Fitted CPUE	3.774598402	2013	Nov
Fitted CPUE	2.039885909	2013	Nov
Fitted CPUE	2.400615671	2013	Nov
Fitted CPUE	3.297611962	2013	Nov
Fitted CPUE	2.341464862	2013	Nov
Fitted CPUE	2.341464862	2013	Nov
Fitted CPUE	2.103587164	2013	Nov
Fitted CPUE	2.180718374	2013	Nov
Fitted CPUE	3.199368776	2013	Oct
Fitted CPUE	2.670675769	2013	Oct
Fitted CPUE	2.371156767	2013	Oct
Fitted CPUE	3.047868489	2013	Oct
Fitted CPUE	2.014502936	2013	Oct
Fitted CPUE	2.938102194	2013	Oct
Fitted CPUE	2.232606234	2013	Oct
Fitted CPUE	2.04410875	2013	Oct
Fitted CPUE	2.464726399	2013	Oct
Fitted CPUE	2.663852471	2013	Oct
Fitted CPUE	2.789972065	2013	Oct
Fitted CPUE	16.67853388	2013	Oct
Fitted CPUE	2.097422592	2013	Oct
Fitted CPUE	2.04410875	2013	Oct
Fitted CPUE	5.519798969	2013	Oct
Fitted CPUE	7.025519404	2013	Oct
Fitted CPUE	2.440592722	2013	Oct
Fitted CPUE	1.81591578	2013	Oct
Fitted CPUE	2.369701124	2013	Oct
Fitted CPUE	2.115590061	2013	Oct
Fitted CPUE	2.304925095	2013	Oct
Fitted CPUE	2.112989506	2013	Oct
Fitted CPUE	2.304925095	2013	Oct
Fitted CPUE	2.407595051	2013	Oct
Fitted CPUE	2.007469458	2013	Oct
Fitted CPUE	2.115590061	2013	Oct
Fitted CPUE	2.588335158	2013	Oct
Fitted CPUE	2.347610176	2013	Oct
Fitted CPUE	1.773241623	2013	Oct
Fitted CPUE	2.115590061	2013	Oct
Fitted CPUE	2.115590061	2013	Oct
Fitted CPUE	2.500841719	2013	Oct
Fitted CPUE	1.989035215	2013	Oct
Fitted CPUE	2.118465186	2013	Oct
Fitted CPUE	2.014502936	2013	Oct
Fitted CPUE	2.944659305	2013	Sep
Fitted CPUE	2.42852637	2013	Sep
Fitted CPUE	2.42852637	2013	Sep
Fitted CPUE	2.944659305	2013	Sep
Fitted CPUE	3.110157832	2013	Sep
Fitted CPUE	2.42852637	2013	Sep
Fitted CPUE	9.254855695	2013	Sep
Fitted CPUE	3.110157832	2013	Sep
Fitted CPUE	2.42852637	2013	Sep
Fitted CPUE	2.259944218	2013	Sep
Fitted CPUE	1.590938239	2013	Sep
Fitted CPUE	1.861556105	2013	Sep
Fitted CPUE	1.590938239	2013	Sep
Fitted CPUE	2.804518102	2013	Sep
Fitted CPUE	1.28553683	2014	Apr
Fitted CPUE	1.675049579	2014	Apr
Fitted CPUE	1.616702859	2014	Apr
Fitted CPUE	1.462177186	2014	Apr
Fitted CPUE	1.677503377	2014	Apr
Fitted CPUE	1.314711867	2014	Apr
Fitted CPUE	3.096409572	2014	Apr
Fitted CPUE	3.096409572	2014	Apr
Fitted CPUE	3.096409572	2014	Apr
Fitted CPUE	1.136803603	2014	Apr
Fitted CPUE	1.184025341	2014	Apr
Fitted CPUE	3.467023882	2014	Apr
Fitted CPUE	2.98318405	2014	Apr
Fitted CPUE	5.661201005	2014	Apr
Fitted CPUE	4.465502125	2014	Apr
Fitted CPUE	3.133339876	2014	Apr
Fitted CPUE	0.891647568	2014	Apr
Fitted CPUE	1.136803603	2014	Apr
Fitted CPUE	4.287668806	2014	Apr
Fitted CPUE	1.335051537	2014	Apr
Fitted CPUE	3.099600554	2014	Apr
Fitted CPUE	1.137233432	2014	Apr
Fitted CPUE	3.191480238	2014	Apr
Fitted CPUE	3.831821483	2014	Apr
Fitted CPUE	1.523264287	2014	Aug
Fitted CPUE	1.563796418	2014	Aug
Fitted CPUE	1.867481211	2014	Aug
Fitted CPUE	1.574517179	2014	Aug
Fitted CPUE	1.352166268	2014	Aug
Fitted CPUE	1.574984515	2014	Aug
Fitted CPUE	1.883348025	2014	Aug
Fitted CPUE	1.463228565	2014	Aug
Fitted CPUE	2.012668125	2014	Aug
Fitted CPUE	1.427090857	2014	Aug
Fitted CPUE	1.277700248	2014	Aug
Fitted CPUE	1.866941847	2014	Aug
Fitted CPUE	1.619116264	2014	Aug
Fitted CPUE	5.26069968	2014	Aug
Fitted CPUE	4.532855306	2014	Aug
Fitted CPUE	1.883348025	2014	Aug
Fitted CPUE	10.41266151	2014	Aug
Fitted CPUE	10.41266151	2014	Aug
Fitted CPUE	5.26069968	2014	Aug
Fitted CPUE	2.175990648	2014	Aug
Fitted CPUE	5.003099747	2014	Aug
Fitted CPUE	1.499952763	2014	Aug
Fitted CPUE	1.758879596	2014	Aug
Fitted CPUE	1.453873669	2014	Aug
Fitted CPUE	1.488546824	2014	Aug
Fitted CPUE	1.453873669	2014	Aug
Fitted CPUE	1.39247441	2014	Aug
Fitted CPUE	1.177444598	2014	Aug
Fitted CPUE	2.57465452	2014	Aug
Fitted CPUE	1.292425531	2014	Aug
Fitted CPUE	1.390638483	2014	Aug
Fitted CPUE	1.246884594	2014	Aug
Fitted CPUE	1.040632453	2014	Aug
Fitted CPUE	1.473774877	2014	Aug
Fitted CPUE	1.607059365	2014	Aug
Fitted CPUE	1.180596973	2014	Aug
Fitted CPUE	1.377363222	2014	Aug
Fitted CPUE	1.280033175	2014	Aug
Fitted CPUE	1.049967226	2014	Aug
Fitted CPUE	1.633891327	2014	Aug
Fitted CPUE	1.633891327	2014	Aug
Fitted CPUE	1.229070562	2014	Aug
Fitted CPUE	5.584762843	2014	Aug
Fitted CPUE	1.270886965	2014	Aug
Fitted CPUE	1.42910386	2014	Aug
Fitted CPUE	1.502306049	2014	Aug
Fitted CPUE	1.568577493	2014	Dec
Fitted CPUE	1.517035994	2014	Dec
Fitted CPUE	1.919581646	2014	Dec
Fitted CPUE	1.576613941	2014	Dec
Fitted CPUE	0.570735093	2014	Dec
Fitted CPUE	1.380661917	2014	Dec
Fitted CPUE	0.531719059	2014	Dec
Fitted CPUE	0.531719059	2014	Dec
Fitted CPUE	1.577701468	2014	Dec
Fitted CPUE	1.451298091	2014	Dec
Fitted CPUE	1.564009035	2014	Dec
Fitted CPUE	1.624514918	2014	Dec
Fitted CPUE	1.547769383	2014	Dec
Fitted CPUE	1.389362095	2014	Dec
Fitted CPUE	1.505657082	2014	Dec
Fitted CPUE	1.525016907	2014	Dec
Fitted CPUE	0.589842742	2014	Dec
Fitted CPUE	1.860912694	2014	Dec
Fitted CPUE	1.582955076	2014	Dec
Fitted CPUE	1.482767909	2014	Dec
Fitted CPUE	0.570536935	2014	Dec
Fitted CPUE	1.638313957	2014	Dec
Fitted CPUE	1.204402222	2014	Dec
Fitted CPUE	1.401984682	2014	Dec
Fitted CPUE	1.638313957	2014	Dec
Fitted CPUE	1.520492508	2014	Dec
Fitted CPUE	1.31392455	2014	Dec
Fitted CPUE	1.666928669	2014	Feb
Fitted CPUE	1.739837253	2014	Feb
Fitted CPUE	2.128473226	2014	Feb
Fitted CPUE	3.490972589	2014	Feb
Fitted CPUE	1.111498266	2014	Feb
Fitted CPUE	1.608247083	2014	Feb
Fitted CPUE	1.232909727	2014	Feb
Fitted CPUE	1.460403338	2014	Feb
Fitted CPUE	1.449526022	2014	Feb
Fitted CPUE	1.637112289	2014	Feb
Fitted CPUE	1.637112289	2014	Feb
Fitted CPUE	1.939403862	2014	Feb
Fitted CPUE	1.379379628	2014	Feb
Fitted CPUE	1.719768623	2014	Feb
Fitted CPUE	1.598369331	2014	Feb
Fitted CPUE	1.754811391	2014	Feb
Fitted CPUE	1.505432552	2014	Feb
Fitted CPUE	1.642931797	2014	Feb
Fitted CPUE	1.174191506	2014	Feb
Fitted CPUE	1.598369331	2014	Feb
Fitted CPUE	1.285778156	2014	Feb
Fitted CPUE	1.524469229	2014	Feb
Fitted CPUE	2.017950604	2014	Feb
Fitted CPUE	1.64643601	2014	Feb
Fitted CPUE	1.175038093	2014	Feb
Fitted CPUE	1.405364977	2014	Feb
Fitted CPUE	1.212572381	2014	Feb
Fitted CPUE	1.969240925	2014	Feb
Fitted CPUE	1.181365956	2014	Feb
Fitted CPUE	1.280555437	2014	Feb
Fitted CPUE	1.752414698	2014	Feb
Fitted CPUE	1.968608597	2014	Feb
Fitted CPUE	1.205477898	2014	Feb
Fitted CPUE	1.34087002	2014	Feb
Fitted CPUE	1.232909727	2014	Feb
Fitted CPUE	5.646318436	2014	Jul
Fitted CPUE	2.236910921	2014	Jul
Fitted CPUE	4.904671472	2014	Jul
Fitted CPUE	1.314049441	2014	Jul
Fitted CPUE	2.831263925	2014	Jul
Fitted CPUE	1.383662757	2014	Jul
Fitted CPUE	1.369319185	2014	Jul
Fitted CPUE	1.40113254	2014	Jul
Fitted CPUE	1.204374833	2014	Jul
Fitted CPUE	3.051731455	2014	Jul
Fitted CPUE	3.321484961	2014	Jul
Fitted CPUE	1.684246635	2014	Jul
Fitted CPUE	3.889612959	2014	Jul
Fitted CPUE	1.597657169	2014	Jul
Fitted CPUE	1.369256018	2014	Jul
Fitted CPUE	1.167874842	2014	Jul
Fitted CPUE	0.997714402	2014	Jul
Fitted CPUE	2.974835324	2014	Jul
Fitted CPUE	1.516216023	2014	Jul
Fitted CPUE	2.666802861	2014	Jul
Fitted CPUE	1.516216023	2014	Jul
Fitted CPUE	3.321484961	2014	Jul
Fitted CPUE	1.232849092	2014	Jul
Fitted CPUE	1.187327023	2014	Jul
Fitted CPUE	2.974835324	2014	Jul
Fitted CPUE	3.321484961	2014	Jul
Fitted CPUE	0.976501587	2014	Jul
Fitted CPUE	3.989291819	2014	Jul
Fitted CPUE	1.030488024	2014	Jul
Fitted CPUE	1.262537191	2014	Jul
Fitted CPUE	1.104320637	2014	Jul
Fitted CPUE	0.976501587	2014	Jul
Fitted CPUE	1.137605859	2014	Jul
Fitted CPUE	1.408387842	2014	Jul
Fitted CPUE	5.141162992	2014	Jul
Fitted CPUE	1.030368473	2014	Jul
Fitted CPUE	1.291114699	2014	Jul
Fitted CPUE	1.44396205	2014	Jul
Fitted CPUE	1.190017352	2014	Jul
Fitted CPUE	1.606321117	2014	Jul
Fitted CPUE	1.294001591	2014	Jul
Fitted CPUE	1.556192877	2014	Jul
Fitted CPUE	1.646060826	2014	Jul
Fitted CPUE	1.207725466	2014	Jul
Fitted CPUE	2.28862084	2014	Jul
Fitted CPUE	1.335195999	2014	Jul
Fitted CPUE	1.510216085	2014	Jul
Fitted CPUE	1.246513605	2014	Jul
Fitted CPUE	1.091985498	2014	Jun
Fitted CPUE	0.922420092	2014	Jun
Fitted CPUE	5.525608832	2014	Jun
Fitted CPUE	1.32322361	2014	Jun
Fitted CPUE	6.836947285	2014	Jun
Fitted CPUE	3.867259135	2014	Jun
Fitted CPUE	2.009927558	2014	Jun
Fitted CPUE	5.024483357	2014	Jun
Fitted CPUE	4.360075629	2014	Jun
Fitted CPUE	3.614651564	2014	Jun
Fitted CPUE	5.285095357	2014	Jun
Fitted CPUE	1.258561435	2014	Jun
Fitted CPUE	1.403799652	2014	Jun
Fitted CPUE	1.525254426	2014	Jun
Fitted CPUE	1.450850754	2014	Jun
Fitted CPUE	1.635510099	2014	Jun
Fitted CPUE	1.413784175	2014	Jun
Fitted CPUE	1.413784175	2014	Jun
Fitted CPUE	1.308198729	2014	Jun
Fitted CPUE	1.394482631	2014	Jun
Fitted CPUE	1.308198729	2014	Jun
Fitted CPUE	1.308198729	2014	Jun
Fitted CPUE	1.329442958	2014	Jun
Fitted CPUE	3.252489675	2014	Jun
Fitted CPUE	7.07489148	2014	Mar
Fitted CPUE	5.060215082	2014	Mar
Fitted CPUE	5.060215082	2014	Mar
Fitted CPUE	5.060215082	2014	Mar
Fitted CPUE	1.103267436	2014	Mar
Fitted CPUE	1.158350735	2014	Mar
Fitted CPUE	1.365165072	2014	Mar
Fitted CPUE	1.459397809	2014	Mar
Fitted CPUE	1.158350735	2014	Mar
Fitted CPUE	1.158350735	2014	Mar
Fitted CPUE	1.547062391	2014	Mar
Fitted CPUE	1.547062391	2014	Mar
Fitted CPUE	1.289300604	2014	Mar
Fitted CPUE	4.85539911	2014	Mar
Fitted CPUE	5.976107148	2014	Mar
Fitted CPUE	6.327310904	2014	Mar
Fitted CPUE	3.468161406	2014	Mar
Fitted CPUE	5.976107148	2014	Mar
Fitted CPUE	5.976107148	2014	Mar
Fitted CPUE	8.330904043	2014	Mar
Fitted CPUE	5.976107148	2014	Mar
Fitted CPUE	7.559001542	2014	Mar
Fitted CPUE	6.308223617	2014	Mar
Fitted CPUE	1.441577837	2014	Mar
Fitted CPUE	1.547062391	2014	Mar
Fitted CPUE	1.635848806	2014	Mar
Fitted CPUE	3.64667696	2014	May
Fitted CPUE	1.577603948	2014	May
Fitted CPUE	3.083656374	2014	May
Fitted CPUE	1.315805274	2014	May
Fitted CPUE	1.321445558	2014	May
Fitted CPUE	1.396924694	2014	May
Fitted CPUE	1.26352351	2014	May
Fitted CPUE	1.315805274	2014	May
Fitted CPUE	1.150663257	2014	May
Fitted CPUE	1.315805274	2014	May
Fitted CPUE	1.577603948	2014	May
Fitted CPUE	1.081482214	2014	May
Fitted CPUE	2.97952354	2014	May
Fitted CPUE	1.247120132	2014	May
Fitted CPUE	3.363569259	2014	May
Fitted CPUE	1.310282666	2014	May
Fitted CPUE	2.782118988	2014	May
Fitted CPUE	2.97952354	2014	May
Fitted CPUE	2.731144648	2014	May
Fitted CPUE	0.929611095	2014	May
Fitted CPUE	1.181136164	2014	May
Fitted CPUE	2.731144648	2014	May
Fitted CPUE	1.365229373	2014	May
Fitted CPUE	3.224654396	2014	May
Fitted CPUE	3.047094166	2014	May
Fitted CPUE	4.537554477	2014	May
Fitted CPUE	4.537554477	2014	May
Fitted CPUE	1.460840344	2014	May
Fitted CPUE	2.79791679	2014	May
Fitted CPUE	3.735789326	2014	May
Fitted CPUE	3.91506754	2014	May
Fitted CPUE	2.663260958	2014	May
Fitted CPUE	4.537554477	2014	May
Fitted CPUE	3.91506754	2014	May
Fitted CPUE	1.467708342	2014	May
Fitted CPUE	4.804795186	2014	May
Fitted CPUE	2.768420568	2014	May
Fitted CPUE	1.375611927	2014	May
Fitted CPUE	1.67360953	2014	May
Fitted CPUE	1.424353834	2014	May
Fitted CPUE	1.649671647	2014	May
Fitted CPUE	1.339450776	2014	May
Fitted CPUE	1.339450776	2014	May
Fitted CPUE	1.206337261	2014	May
Fitted CPUE	1.40772178	2014	May
Fitted CPUE	1.574996034	2014	Nov
Fitted CPUE	1.726133952	2014	Nov
Fitted CPUE	1.49252587	2014	Nov
Fitted CPUE	2.441241843	2014	Nov
Fitted CPUE	1.49252587	2014	Nov
Fitted CPUE	1.451503448	2014	Nov
Fitted CPUE	1.615685849	2014	Nov
Fitted CPUE	2.319253693	2014	Nov
Fitted CPUE	2.319253693	2014	Nov
Fitted CPUE	2.602641598	2014	Nov
Fitted CPUE	2.387115847	2014	Nov
Fitted CPUE	1.82149053	2014	Nov
Fitted CPUE	1.879588676	2014	Nov
Fitted CPUE	1.32990203	2014	Nov
Fitted CPUE	1.615685849	2014	Nov
Fitted CPUE	1.943145619	2014	Oct
Fitted CPUE	1.71805969	2014	Oct
Fitted CPUE	1.963445708	2014	Oct
Fitted CPUE	1.544920374	2014	Oct
Fitted CPUE	1.719740156	2014	Oct
Fitted CPUE	1.565405002	2014	Oct
Fitted CPUE	1.719740156	2014	Oct
Fitted CPUE	1.770219716	2014	Oct
Fitted CPUE	1.633454062	2014	Oct
Fitted CPUE	1.600137507	2014	Oct
Fitted CPUE	1.642154071	2014	Oct
Fitted CPUE	1.430907934	2014	Oct
Fitted CPUE	1.715895547	2014	Oct
Fitted CPUE	2.03364887	2014	Oct
Fitted CPUE	1.389252027	2014	Oct
Fitted CPUE	2.084959389	2014	Oct
Fitted CPUE	1.430907934	2014	Oct
Fitted CPUE	1.600137507	2014	Oct
Fitted CPUE	1.430907934	2014	Oct
Fitted CPUE	1.600137507	2014	Oct
Fitted CPUE	1.430907934	2014	Oct
Fitted CPUE	2.053721251	2014	Oct
Fitted CPUE	1.430907934	2014	Oct
Fitted CPUE	1.855201555	2014	Oct
Fitted CPUE	1.110339162	2014	Oct
Fitted CPUE	1.466941978	2014	Oct
Fitted CPUE	1.180671233	2014	Oct
Fitted CPUE	1.674696644	2014	Oct
Fitted CPUE	9.955412019	2014	Sep
Fitted CPUE	2.577927478	2014	Sep
Fitted CPUE	1.730487971	2014	Sep
Fitted CPUE	1.961549732	2014	Sep
Fitted CPUE	2.320128175	2014	Sep
Fitted CPUE	3.091918033	2014	Sep
Fitted CPUE	2.414877609	2014	Sep
Fitted CPUE	9.955412019	2014	Sep
Fitted CPUE	1.961549732	2014	Sep
Fitted CPUE	7.223718963	2014	Sep
Fitted CPUE	1.921642029	2014	Sep
Fitted CPUE	1.693576998	2014	Sep
Fitted CPUE	2.046984949	2014	Sep
Fitted CPUE	1.618774295	2014	Sep
Fitted CPUE	1.505169717	2014	Sep
Fitted CPUE	1.152858625	2014	Sep
Fitted CPUE	1.323185686	2014	Sep
Fitted CPUE	1.978496175	2014	Sep
Fitted CPUE	9.950077843	2014	Sep
Fitted CPUE	1.38951806	2014	Sep
Fitted CPUE	1.59859549	2014	Sep
Fitted CPUE	1.505169717	2014	Sep
Fitted CPUE	1.869601655	2014	Sep
Fitted CPUE	8.311796955	2014	Sep
Fitted CPUE	1.487263152	2014	Sep
Fitted CPUE	1.620538346	2014	Sep
Fitted CPUE	1.4595715	2014	Sep
Fitted CPUE	1.903671929	2014	Sep
Fitted CPUE	1.722636727	2014	Sep
Fitted CPUE	1.903671929	2014	Sep
Fitted CPUE	1.350567169	2014	Sep
Fitted CPUE	1.4595715	2014	Sep
Fitted CPUE	1.903671929	2014	Sep
Fitted CPUE	1.63606704	2014	Sep
Fitted CPUE	1.903426396	2015	Apr
Fitted CPUE	1.554422488	2015	Apr
Fitted CPUE	1.090945631	2015	Apr
Fitted CPUE	1.505506917	2015	Apr
Fitted CPUE	1.467944671	2015	Apr
Fitted CPUE	1.429130989	2015	Apr
Fitted CPUE	1.150300646	2015	Apr
Fitted CPUE	1.287755277	2015	Apr
Fitted CPUE	4.126115322	2015	Apr
Fitted CPUE	1.272504677	2015	Apr
Fitted CPUE	1.525359047	2015	Apr
Fitted CPUE	1.624395529	2015	Apr
Fitted CPUE	1.8401325	2015	Apr
Fitted CPUE	1.759585713	2015	Apr
Fitted CPUE	1.759585713	2015	Apr
Fitted CPUE	1.669359772	2015	Apr
Fitted CPUE	1.991494793	2015	Apr
Fitted CPUE	1.903426396	2015	Apr
Fitted CPUE	1.137206428	2015	Apr
Fitted CPUE	4.01969808	2015	Apr
Fitted CPUE	3.377546298	2015	Apr
Fitted CPUE	0.976207263	2015	Apr
Fitted CPUE	1.137206428	2015	Apr
Fitted CPUE	3.250809758	2015	Apr
Fitted CPUE	3.608897327	2015	Apr
Fitted CPUE	3.250809758	2015	Apr
Fitted CPUE	3.070438001	2015	Apr
Fitted CPUE	3.608897327	2015	Apr
Fitted CPUE	1.272504677	2015	Apr
Fitted CPUE	1.030160263	2015	Apr
Fitted CPUE	1.384417436	2015	Apr
Fitted CPUE	1.371277416	2015	Apr
Fitted CPUE	1.571944361	2015	Aug
Fitted CPUE	1.812580285	2015	Aug
Fitted CPUE	1.419300505	2015	Aug
Fitted CPUE	1.257322903	2015	Aug
Fitted CPUE	1.426652503	2015	Aug
Fitted CPUE	1.525560604	2015	Aug
Fitted CPUE	6.996207761	2015	Aug
Fitted CPUE	1.29598244	2015	Aug
Fitted CPUE	1.54005418	2015	Aug
Fitted CPUE	1.038135109	2015	Aug
Fitted CPUE	1.284429496	2015	Aug
Fitted CPUE	1.282823421	2015	Aug
Fitted CPUE	1.518812863	2015	Aug
Fitted CPUE	1.380610261	2015	Aug
Fitted CPUE	1.646620379	2015	Aug
Fitted CPUE	1.453159737	2015	Aug
Fitted CPUE	1.283016561	2015	Aug
Fitted CPUE	1.628015142	2015	Aug
Fitted CPUE	1.602856708	2015	Aug
Fitted CPUE	1.343489645	2015	Aug
Fitted CPUE	1.628015142	2015	Aug
Fitted CPUE	1.372658667	2015	Aug
Fitted CPUE	1.343489645	2015	Aug
Fitted CPUE	1.500963287	2015	Aug
Fitted CPUE	1.453159737	2015	Aug
Fitted CPUE	1.099365159	2015	Aug
Fitted CPUE	1.21967856	2015	Aug
Fitted CPUE	1.099365159	2015	Aug
Fitted CPUE	1.294347362	2015	Aug
Fitted CPUE	1.209440605	2015	Aug
Fitted CPUE	1.518812863	2015	Aug
Fitted CPUE	1.527644548	2015	Aug
Fitted CPUE	1.01637891	2015	Aug
Fitted CPUE	1.074997	2015	Aug
Fitted CPUE	1.01637891	2015	Aug
Fitted CPUE	1.721939655	2015	Aug
Fitted CPUE	1.758454354	2015	Aug
Fitted CPUE	1.703545076	2015	Aug
Fitted CPUE	1.222133891	2015	Aug
Fitted CPUE	1.604187429	2015	Aug
Fitted CPUE	1.149903915	2015	Aug
Fitted CPUE	1.200220272	2015	Aug
Fitted CPUE	1.201300234	2015	Aug
Fitted CPUE	1.275252206	2015	Aug
Fitted CPUE	1.600949423	2015	Aug
Fitted CPUE	1.453159737	2015	Aug
Fitted CPUE	1.484632184	2015	Aug
Fitted CPUE	1.294347362	2015	Aug
Fitted CPUE	1.5546318	2015	Aug
Fitted CPUE	1.634541361	2015	Aug
Fitted CPUE	1.818597444	2015	Aug
Fitted CPUE	1.453159737	2015	Aug
Fitted CPUE	1.01637891	2015	Aug
Fitted CPUE	1.343489645	2015	Aug
Fitted CPUE	1.02672032	2015	Aug
Fitted CPUE	1.874732802	2015	Aug
Fitted CPUE	0.98100162	2015	Aug
Fitted CPUE	1.038135109	2015	Aug
Fitted CPUE	1.149903915	2015	Aug
Fitted CPUE	1.160977526	2015	Aug
Fitted CPUE	1.123768444	2015	Aug
Fitted CPUE	1.291777615	2015	Aug
Fitted CPUE	2.721737495	2015	Dec
Fitted CPUE	2.896892782	2015	Dec
Fitted CPUE	1.136151441	2015	Dec
Fitted CPUE	1.775908094	2015	Dec
Fitted CPUE	1.800482244	2015	Dec
Fitted CPUE	0.578468982	2015	Dec
Fitted CPUE	0.513889371	2015	Dec
Fitted CPUE	0.538239514	2015	Dec
Fitted CPUE	1.877142437	2015	Dec
Fitted CPUE	0.530088049	2015	Dec
Fitted CPUE	0.994953198	2015	Dec
Fitted CPUE	0.566962828	2015	Dec
Fitted CPUE	1.144739049	2015	Dec
Fitted CPUE	1.579712357	2015	Dec
Fitted CPUE	0.586472085	2015	Dec
Fitted CPUE	0.521943478	2015	Dec
Fitted CPUE	1.295471292	2015	Dec
Fitted CPUE	0.563646357	2015	Dec
Fitted CPUE	0.521943478	2015	Dec
Fitted CPUE	0.552299776	2015	Dec
Fitted CPUE	0.535154787	2015	Dec
Fitted CPUE	0.538239514	2015	Dec
Fitted CPUE	0.538239514	2015	Dec
Fitted CPUE	0.521943478	2015	Dec
Fitted CPUE	1.475628251	2015	Jul
Fitted CPUE	1.475628251	2015	Jul
Fitted CPUE	1.633782609	2015	Jul
Fitted CPUE	1.516588702	2015	Jul
Fitted CPUE	1.45739611	2015	Jul
Fitted CPUE	1.725962829	2015	Jul
Fitted CPUE	1.725962829	2015	Jul
Fitted CPUE	1.595698579	2015	Jul
Fitted CPUE	0.918053445	2015	Jul
Fitted CPUE	1.290948268	2015	Jul
Fitted CPUE	1.2748526	2015	Jul
Fitted CPUE	1.529940536	2015	Jul
Fitted CPUE	1.356656262	2015	Jul
Fitted CPUE	1.643581206	2015	Jul
Fitted CPUE	0.977439722	2015	Jul
Fitted CPUE	1.305245654	2015	Jul
Fitted CPUE	0.918053445	2015	Jul
Fitted CPUE	1.356656262	2015	Jul
Fitted CPUE	1.392322904	2015	Jul
Fitted CPUE	0.977439722	2015	Jul
Fitted CPUE	1.649288238	2015	Jul
Fitted CPUE	1.334464955	2015	Jul
Fitted CPUE	1.011824891	2015	Jul
Fitted CPUE	1.649288238	2015	Jul
Fitted CPUE	0.965613236	2015	Jul
Fitted CPUE	1.529940536	2015	Jul
Fitted CPUE	0.959726807	2015	Jul
Fitted CPUE	1.73902238	2015	Jul
Fitted CPUE	1.554692408	2015	Jul
Fitted CPUE	1.283058375	2015	Jul
Fitted CPUE	1.725502103	2015	Jul
Fitted CPUE	1.337182291	2015	Jul
Fitted CPUE	1.700050796	2015	Jul
Fitted CPUE	1.700050796	2015	Jul
Fitted CPUE	1.051664786	2015	Jul
Fitted CPUE	1.316537715	2015	Jul
Fitted CPUE	1.47778153	2015	Jul
Fitted CPUE	1.309305111	2015	Jul
Fitted CPUE	1.37943187	2015	Jul
Fitted CPUE	1.239363043	2015	Jul
Fitted CPUE	1.239363043	2015	Jul
Fitted CPUE	1.395739843	2015	Jul
Fitted CPUE	1.001485762	2015	Jul
Fitted CPUE	1.058350503	2015	Jul
Fitted CPUE	1.282740428	2015	Jul
Fitted CPUE	1.547121541	2015	Jul
Fitted CPUE	1.556286509	2015	Jul
Fitted CPUE	1.416596613	2015	Jul
Fitted CPUE	1.23786763	2015	Jul
Fitted CPUE	1.309305111	2015	Jul
Fitted CPUE	0.94650023	2015	Jul
Fitted CPUE	1.051283254	2015	Jul
Fitted CPUE	1.053157171	2015	Jul
Fitted CPUE	1.381238306	2015	Jul
Fitted CPUE	1.395739843	2015	Jul
Fitted CPUE	1.556286509	2015	Jul
Fitted CPUE	1.160778636	2015	Jul
Fitted CPUE	1.17165764	2015	Jul
Fitted CPUE	1.17165764	2015	Jul
Fitted CPUE	1.100365772	2015	Jul
Fitted CPUE	1.416596613	2015	Jul
Fitted CPUE	1.416596613	2015	Jul
Fitted CPUE	1.001485762	2015	Jul
Fitted CPUE	1.23786763	2015	Jul
Fitted CPUE	1.17744609	2015	Jul
Fitted CPUE	1.340225598	2015	Jul
Fitted CPUE	1.06140763	2015	Jul
Fitted CPUE	1.175405558	2015	Jul
Fitted CPUE	1.621114772	2015	Jul
Fitted CPUE	1.386449947	2015	Jul
Fitted CPUE	1.118727977	2015	Jul
Fitted CPUE	1.175405558	2015	Jul
Fitted CPUE	1.004222773	2015	Jul
Fitted CPUE	1.340225598	2015	Jul
Fitted CPUE	1.483748752	2015	Jul
Fitted CPUE	1.175405558	2015	Jul
Fitted CPUE	1.340225598	2015	Jul
Fitted CPUE	1.340225598	2015	Jul
Fitted CPUE	1.235702443	2015	Jul
Fitted CPUE	1.643581206	2015	Jul
Fitted CPUE	1.643581206	2015	Jul
Fitted CPUE	1.166141227	2015	Jul
Fitted CPUE	1.058350503	2015	Jul
Fitted CPUE	1.075214074	2015	Jul
Fitted CPUE	1.475713931	2015	Jul
Fitted CPUE	1.191588178	2015	Jul
Fitted CPUE	1.292890477	2015	Jul
Fitted CPUE	2.149125682	2015	Jun
Fitted CPUE	1.112214565	2015	Jun
Fitted CPUE	1.622182471	2015	Jun
Fitted CPUE	1.543447642	2015	Jun
Fitted CPUE	3.162523484	2015	Jun
Fitted CPUE	1.156596569	2015	Jun
Fitted CPUE	1.565895572	2015	Jun
Fitted CPUE	1.330231218	2015	Jun
Fitted CPUE	1.434095695	2015	Jun
Fitted CPUE	1.134832543	2015	Jun
Fitted CPUE	8.305647196	2015	Jun
Fitted CPUE	6.794368642	2015	Jun
Fitted CPUE	1.236074396	2015	Jun
Fitted CPUE	1.299720103	2015	Jun
Fitted CPUE	1.315063924	2015	Jun
Fitted CPUE	1.156596569	2015	Jun
Fitted CPUE	1.056629969	2015	Jun
Fitted CPUE	1.302576806	2015	Jun
Fitted CPUE	1.390737126	2015	Jun
Fitted CPUE	1.681953335	2015	Jun
Fitted CPUE	1.07959749	2015	Jun
Fitted CPUE	1.567463596	2015	Jun
Fitted CPUE	0.902427054	2015	Jun
Fitted CPUE	0.902427054	2015	Jun
Fitted CPUE	1.003546948	2015	Jun
Fitted CPUE	1.301973266	2015	Jun
Fitted CPUE	1.232791633	2015	Jun
Fitted CPUE	1.566020326	2015	Jun
Fitted CPUE	1.163548565	2015	Jun
Fitted CPUE	1.332617196	2015	Jun
Fitted CPUE	1.422262627	2015	Jun
Fitted CPUE	1.422262627	2015	Jun
Fitted CPUE	1.332617196	2015	Jun
Fitted CPUE	1.0546378	2015	Jun
Fitted CPUE	1.029183049	2015	Jun
Fitted CPUE	9.637141713	2015	Mar
Fitted CPUE	7.941302075	2015	Mar
Fitted CPUE	5.412677097	2015	Mar
Fitted CPUE	2.465300941	2015	Mar
Fitted CPUE	2.790708268	2015	Mar
Fitted CPUE	13.15942939	2015	Mar
Fitted CPUE	1.590465133	2015	Mar
Fitted CPUE	2.177321627	2015	Mar
Fitted CPUE	8.026672852	2015	Mar
Fitted CPUE	2.091870468	2015	Mar
Fitted CPUE	2.421177771	2015	Mar
Fitted CPUE	13.15942939	2015	Mar
Fitted CPUE	1.744731882	2015	Mar
Fitted CPUE	2.351393449	2015	Mar
Fitted CPUE	4.78673914	2015	Mar
Fitted CPUE	1.663248117	2015	Mar
Fitted CPUE	3.019341224	2015	Mar
Fitted CPUE	4.668856227	2015	Mar
Fitted CPUE	1.522472935	2015	Mar
Fitted CPUE	1.216379664	2015	Mar
Fitted CPUE	7.11634712	2015	Mar
Fitted CPUE	4.668856227	2015	Mar
Fitted CPUE	7.11634712	2015	Mar
Fitted CPUE	5.450518959	2015	Mar
Fitted CPUE	7.11634712	2015	Mar
Fitted CPUE	4.668856227	2015	Mar
Fitted CPUE	2.225685001	2015	Mar
Fitted CPUE	12.71968572	2015	Mar
Fitted CPUE	2.591864118	2015	Mar
Fitted CPUE	3.471066265	2015	Mar
Fitted CPUE	9.637849566	2015	Mar
Fitted CPUE	12.35087839	2015	Mar
Fitted CPUE	8.551452565	2015	Mar
Fitted CPUE	6.305476302	2015	Mar
Fitted CPUE	6.305476302	2015	Mar
Fitted CPUE	7.796424763	2015	Mar
Fitted CPUE	7.796424763	2015	Mar
Fitted CPUE	5.484331067	2015	Mar
Fitted CPUE	3.471066265	2015	Mar
Fitted CPUE	1.643014803	2015	Mar
Fitted CPUE	5.487730102	2015	Mar
Fitted CPUE	5.782461995	2015	Mar
Fitted CPUE	6.43318475	2015	Mar
Fitted CPUE	1.631292362	2015	May
Fitted CPUE	1.491925658	2015	May
Fitted CPUE	1.494814745	2015	May
Fitted CPUE	1.455086596	2015	May
Fitted CPUE	1.557507108	2015	May
Fitted CPUE	1.293383942	2015	May
Fitted CPUE	1.23724321	2015	May
Fitted CPUE	1.491925658	2015	May
Fitted CPUE	1.20944076	2015	May
Fitted CPUE	1.557507108	2015	May
Fitted CPUE	1.491925658	2015	May
Fitted CPUE	1.455086596	2015	May
Fitted CPUE	1.429588614	2015	May
Fitted CPUE	1.429588614	2015	May
Fitted CPUE	1.491925658	2015	May
Fitted CPUE	1.562631108	2015	May
Fitted CPUE	1.562631108	2015	May
Fitted CPUE	1.455086596	2015	May
Fitted CPUE	1.491925658	2015	May
Fitted CPUE	1.585644675	2015	May
Fitted CPUE	1.585644675	2015	May
Fitted CPUE	1.23724321	2015	May
Fitted CPUE	1.293383942	2015	May
Fitted CPUE	2.951178222	2015	Nov
Fitted CPUE	2.048662112	2015	Nov
Fitted CPUE	2.046622708	2015	Nov
Fitted CPUE	1.323034317	2015	Nov
Fitted CPUE	1.86929947	2015	Nov
Fitted CPUE	1.693329033	2015	Nov
Fitted CPUE	1.934041062	2015	Nov
Fitted CPUE	1.485771618	2015	Nov
Fitted CPUE	1.41329665	2015	Nov
Fitted CPUE	1.598074813	2015	Nov
Fitted CPUE	1.731661181	2015	Nov
Fitted CPUE	1.274359105	2015	Nov
Fitted CPUE	2.046622708	2015	Nov
Fitted CPUE	1.598374557	2015	Nov
Fitted CPUE	1.86929947	2015	Nov
Fitted CPUE	1.598074813	2015	Nov
Fitted CPUE	1.618547749	2015	Nov
Fitted CPUE	1.598074813	2015	Nov
Fitted CPUE	2.227871345	2015	Nov
Fitted CPUE	2.000424516	2015	Nov
Fitted CPUE	1.769341729	2015	Nov
Fitted CPUE	1.86929947	2015	Nov
Fitted CPUE	2.512979409	2015	Nov
Fitted CPUE	2.204940684	2015	Nov
Fitted CPUE	1.996705604	2015	Nov
Fitted CPUE	1.86929947	2015	Nov
Fitted CPUE	2.790819809	2015	Nov
Fitted CPUE	2.331322574	2015	Oct
Fitted CPUE	1.696660165	2015	Oct
Fitted CPUE	1.696660165	2015	Oct
Fitted CPUE	1.601342245	2015	Oct
Fitted CPUE	1.507604555	2015	Oct
Fitted CPUE	2.006325832	2015	Oct
Fitted CPUE	1.601342245	2015	Oct
Fitted CPUE	2.267711306	2015	Oct
Fitted CPUE	2.239973847	2015	Oct
Fitted CPUE	2.136846272	2015	Oct
Fitted CPUE	2.685012632	2015	Oct
Fitted CPUE	10.15650469	2015	Oct
Fitted CPUE	2.331322574	2015	Oct
Fitted CPUE	2.239973847	2015	Oct
Fitted CPUE	1.24483551	2015	Oct
Fitted CPUE	1.43263678	2015	Oct
Fitted CPUE	1.292187043	2015	Oct
Fitted CPUE	1.24483551	2015	Oct
Fitted CPUE	1.781073764	2015	Oct
Fitted CPUE	1.445793373	2015	Oct
Fitted CPUE	1.24483551	2015	Oct
Fitted CPUE	1.272185614	2015	Oct
Fitted CPUE	2.356961565	2015	Oct
Fitted CPUE	2.060666591	2015	Oct
Fitted CPUE	2.136846272	2015	Oct
Fitted CPUE	2.023538063	2015	Oct
Fitted CPUE	2.664396414	2015	Oct
Fitted CPUE	1.246918783	2015	Oct
Fitted CPUE	1.24483551	2015	Oct
Fitted CPUE	2.096972704	2015	Oct
Fitted CPUE	2.485985699	2015	Oct
Fitted CPUE	1.73957236	2015	Sep
Fitted CPUE	1.737812646	2015	Sep
Fitted CPUE	1.758665411	2015	Sep
Fitted CPUE	1.521222634	2015	Sep
Fitted CPUE	2.886511093	2015	Sep
Fitted CPUE	1.417155767	2015	Sep
Fitted CPUE	1.737812646	2015	Sep
Fitted CPUE	2.09539025	2015	Sep
Fitted CPUE	2.875757549	2015	Sep
Fitted CPUE	1.737812646	2015	Sep
Fitted CPUE	2.200550128	2015	Sep
Fitted CPUE	2.875757549	2015	Sep
Fitted CPUE	1.9621822	2015	Sep
Fitted CPUE	2.200550128	2015	Sep
Fitted CPUE	1.850641667	2015	Sep
Fitted CPUE	1.521222634	2015	Sep
Fitted CPUE	2.065354206	2015	Sep
Fitted CPUE	1.521222634	2015	Sep
Fitted CPUE	1.906446517	2015	Sep
Fitted CPUE	2.285911874	2015	Sep
Fitted CPUE	1.737812646	2015	Sep
Fitted CPUE	1.850641667	2015	Sep
Fitted CPUE	1.751039414	2015	Sep
Fitted CPUE	2.2927013	2015	Sep
Fitted CPUE	2.058848896	2015	Sep
Fitted CPUE	3.033394418	2015	Sep
Fitted CPUE	1.893444495	2015	Sep
Fitted CPUE	2.062875615	2015	Sep
Fitted CPUE	1.521222634	2015	Sep
Fitted CPUE	1.521222634	2015	Sep
Fitted CPUE	2.652544947	2015	Sep
Fitted CPUE	1.73957236	2015	Sep
Fitted CPUE	3.294605379	2015	Sep
Fitted CPUE	1.521222634	2015	Sep
Fitted CPUE	2.479375444	2015	Sep
Fitted CPUE	2.912545359	2015	Sep
Fitted CPUE	1.9621822	2015	Sep
Fitted CPUE	2.559899663	2015	Sep
Fitted CPUE	2.814112513	2015	Sep
Fitted CPUE	1.896678777	2015	Sep
Fitted CPUE	1.850641667	2015	Sep
Fitted CPUE	1.988802785	2015	Sep
Fitted CPUE	2.381468674	2015	Sep
Fitted CPUE	1.788842657	2015	Sep
Fitted CPUE	1.854172642	2015	Sep
Fitted CPUE	1.833142537	2015	Sep
Fitted CPUE	2.391787511	2015	Sep
Fitted CPUE	1.109534484	2016	Apr
Fitted CPUE	1.048752827	2016	Apr
Fitted CPUE	1.109534484	2016	Apr
Fitted CPUE	1.088139453	2016	Apr
Fitted CPUE	1.320856959	2016	Apr
Fitted CPUE	0.96134567	2016	Apr
Fitted CPUE	1.048127105	2016	Apr
Fitted CPUE	1.048127105	2016	Apr
Fitted CPUE	1.320856959	2016	Apr
Fitted CPUE	0.923096185	2016	Apr
Fitted CPUE	3.370779174	2016	Apr
Fitted CPUE	4.14143044	2016	Apr
Fitted CPUE	2.758874365	2016	Apr
Fitted CPUE	1.366144514	2016	Apr
Fitted CPUE	4.14143044	2016	Apr
Fitted CPUE	4.14143044	2016	Apr
Fitted CPUE	2.967139368	2016	Apr
Fitted CPUE	4.292127973	2016	Apr
Fitted CPUE	4.6580575	2016	Apr
Fitted CPUE	3.370779174	2016	Apr
Fitted CPUE	1.130846903	2016	Apr
Fitted CPUE	1.29732854	2016	Apr
Fitted CPUE	1.182780776	2016	Apr
Fitted CPUE	2.668931461	2016	Apr
Fitted CPUE	1.29732854	2016	Apr
Fitted CPUE	3.554320142	2016	Apr
Fitted CPUE	3.054519212	2016	Apr
Fitted CPUE	1.228626607	2016	Apr
Fitted CPUE	0.980686621	2016	Apr
Fitted CPUE	1.048334098	2016	Apr
Fitted CPUE	1.124351549	2016	Apr
Fitted CPUE	1.048334098	2016	Apr
Fitted CPUE	1.479169942	2016	Aug
Fitted CPUE	1.131128143	2016	Aug
Fitted CPUE	1.146975746	2016	Aug
Fitted CPUE	1.146474929	2016	Aug
Fitted CPUE	1.330596319	2016	Aug
Fitted CPUE	1.216458493	2016	Aug
Fitted CPUE	1.638657946	2016	Aug
Fitted CPUE	1.107474503	2016	Aug
Fitted CPUE	1.267645877	2016	Aug
Fitted CPUE	1.267387023	2016	Aug
Fitted CPUE	1.290721546	2016	Aug
Fitted CPUE	1.344006549	2016	Aug
Fitted CPUE	1.240604496	2016	Aug
Fitted CPUE	1.349320634	2016	Aug
Fitted CPUE	1.42633665	2016	Aug
Fitted CPUE	1.441304996	2016	Aug
Fitted CPUE	1.685519546	2016	Aug
Fitted CPUE	1.272932986	2016	Aug
Fitted CPUE	1.234806708	2016	Aug
Fitted CPUE	1.112517184	2016	Aug
Fitted CPUE	1.445645515	2016	Aug
Fitted CPUE	1.212191991	2016	Aug
Fitted CPUE	1.230410763	2016	Aug
Fitted CPUE	1.285919244	2016	Aug
Fitted CPUE	1.230410763	2016	Aug
Fitted CPUE	1.162194528	2016	Aug
Fitted CPUE	1.212191991	2016	Aug
Fitted CPUE	0.927915693	2016	Aug
Fitted CPUE	1.112517184	2016	Aug
Fitted CPUE	1.043323024	2016	Aug
Fitted CPUE	1.010459342	2016	Aug
Fitted CPUE	1.172203283	2016	Aug
Fitted CPUE	1.271382169	2016	Aug
Fitted CPUE	0.964369496	2016	Aug
Fitted CPUE	1.018693159	2016	Aug
Fitted CPUE	1.198932255	2016	Aug
Fitted CPUE	1.285919244	2016	Aug
Fitted CPUE	1.343458063	2016	Aug
Fitted CPUE	1.338800354	2016	Aug
Fitted CPUE	1.174309166	2016	Aug
Fitted CPUE	1.117734727	2016	Aug
Fitted CPUE	0.952337693	2016	Aug
Fitted CPUE	1.020632538	2016	Aug
Fitted CPUE	0.804380598	2016	Aug
Fitted CPUE	1.762710134	2016	Aug
Fitted CPUE	1.336858277	2016	Dec
Fitted CPUE	1.519075869	2016	Dec
Fitted CPUE	1.230300604	2016	Dec
Fitted CPUE	1.582862331	2016	Dec
Fitted CPUE	1.457714725	2016	Dec
Fitted CPUE	4.481271707	2016	Dec
Fitted CPUE	1.128916026	2016	Dec
Fitted CPUE	1.651797154	2016	Dec
Fitted CPUE	1.243973682	2016	Dec
Fitted CPUE	1.070574135	2016	Dec
Fitted CPUE	1.40327646	2016	Dec
Fitted CPUE	1.063343252	2016	Dec
Fitted CPUE	1.089952582	2016	Dec
Fitted CPUE	1.243973682	2016	Dec
Fitted CPUE	1.863732822	2016	Dec
Fitted CPUE	1.542380493	2016	Dec
Fitted CPUE	1.186657252	2016	Dec
Fitted CPUE	0.956264795	2016	Dec
Fitted CPUE	1.457714725	2016	Dec
Fitted CPUE	1.565662484	2016	Dec
Fitted CPUE	1.449938966	2016	Dec
Fitted CPUE	1.449938966	2016	Dec
Fitted CPUE	1.135897989	2016	Dec
Fitted CPUE	1.194374141	2016	Dec
Fitted CPUE	1.656336542	2016	Dec
Fitted CPUE	1.451354754	2016	Dec
Fitted CPUE	1.519075869	2016	Dec
Fitted CPUE	1.519075869	2016	Dec
Fitted CPUE	1.519075869	2016	Dec
Fitted CPUE	1.519075869	2016	Dec
Fitted CPUE	1.519075869	2016	Dec
Fitted CPUE	1.599529929	2016	Jul
Fitted CPUE	1.928982887	2016	Jul
Fitted CPUE	1.535438811	2016	Jul
Fitted CPUE	1.300393939	2016	Jul
Fitted CPUE	1.928982887	2016	Jul
Fitted CPUE	1.74521387	2016	Jul
Fitted CPUE	1.863331979	2016	Jul
Fitted CPUE	1.813170916	2016	Jul
Fitted CPUE	2.124993379	2016	Jul
Fitted CPUE	2.531211468	2016	Jul
Fitted CPUE	1.884596089	2016	Jul
Fitted CPUE	3.439425092	2016	Jul
Fitted CPUE	2.034542769	2016	Jul
Fitted CPUE	1.813170916	2016	Jul
Fitted CPUE	1.930920471	2016	Jul
Fitted CPUE	1.930920471	2016	Jul
Fitted CPUE	2.173503462	2016	Jul
Fitted CPUE	1.36192915	2016	Jul
Fitted CPUE	1.378086653	2016	Jul
Fitted CPUE	1.308093132	2016	Jul
Fitted CPUE	1.531618648	2016	Jul
Fitted CPUE	1.231876661	2016	Jul
Fitted CPUE	1.065378184	2016	Jul
Fitted CPUE	1.448098267	2016	Jul
Fitted CPUE	1.336927497	2016	Jul
Fitted CPUE	1.36192915	2016	Jul
Fitted CPUE	1.066485693	2016	Jul
Fitted CPUE	1.231876661	2016	Jul
Fitted CPUE	3.145577988	2016	Jul
Fitted CPUE	1.448098267	2016	Jul
Fitted CPUE	0.961925336	2016	Jul
Fitted CPUE	1.045156638	2016	Jul
Fitted CPUE	1.179340739	2016	Jul
Fitted CPUE	3.145577988	2016	Jul
Fitted CPUE	1.391394571	2016	Jul
Fitted CPUE	1.308093132	2016	Jul
Fitted CPUE	1.231876661	2016	Jul
Fitted CPUE	1.168594078	2016	Jul
Fitted CPUE	1.123139855	2016	Jul
Fitted CPUE	1.448098267	2016	Jul
Fitted CPUE	1.048840428	2016	Jul
Fitted CPUE	1.854777305	2016	Jul
Fitted CPUE	1.066485693	2016	Jul
Fitted CPUE	1.052793374	2016	Jul
Fitted CPUE	1.177986584	2016	Jul
Fitted CPUE	1.308093132	2016	Jul
Fitted CPUE	1.147601017	2016	Jul
Fitted CPUE	1.052793374	2016	Jul
Fitted CPUE	1.448098267	2016	Jul
Fitted CPUE	1.795692818	2016	Jul
Fitted CPUE	1.334491292	2016	Jul
Fitted CPUE	1.327060638	2016	Jul
Fitted CPUE	1.183544018	2016	Jul
Fitted CPUE	1.662179041	2016	Jul
Fitted CPUE	1.117871847	2016	Jul
Fitted CPUE	1.291155775	2016	Jul
Fitted CPUE	1.162883724	2016	Jun
Fitted CPUE	2.829836071	2016	Jun
Fitted CPUE	0.882695397	2016	Jun
Fitted CPUE	1.413528809	2016	Jun
Fitted CPUE	1.536420892	2016	Jun
Fitted CPUE	1.525913061	2016	Jun
Fitted CPUE	1.413528809	2016	Jun
Fitted CPUE	1.525913061	2016	Jun
Fitted CPUE	1.414473216	2016	Jun
Fitted CPUE	1.432333685	2016	Jun
Fitted CPUE	1.536420892	2016	Jun
Fitted CPUE	1.020397296	2016	Jun
Fitted CPUE	1.536420892	2016	Jun
Fitted CPUE	1.536420892	2016	Jun
Fitted CPUE	1.260444954	2016	Jun
Fitted CPUE	1.413528809	2016	Jun
Fitted CPUE	1.423197133	2016	Jun
Fitted CPUE	1.525913061	2016	Jun
Fitted CPUE	1.514804246	2016	Jun
Fitted CPUE	1.413528809	2016	Jun
Fitted CPUE	1.413528809	2016	Jun
Fitted CPUE	1.627918353	2016	Jun
Fitted CPUE	1.820623175	2016	Jun
Fitted CPUE	1.627918353	2016	Jun
Fitted CPUE	0.979307443	2016	Jun
Fitted CPUE	2.80558242	2016	Jun
Fitted CPUE	2.170993368	2016	Jun
Fitted CPUE	2.668820701	2016	Jun
Fitted CPUE	1.014150562	2016	Jun
Fitted CPUE	0.906569216	2016	Jun
Fitted CPUE	0.979307443	2016	Jun
Fitted CPUE	1.198336747	2016	Jun
Fitted CPUE	2.668820701	2016	Jun
Fitted CPUE	0.963628592	2016	Jun
Fitted CPUE	1.100835831	2016	Jun
Fitted CPUE	0.906569216	2016	Jun
Fitted CPUE	1.198336747	2016	Jun
Fitted CPUE	1.140728558	2016	Jun
Fitted CPUE	2.918098666	2016	Jun
Fitted CPUE	1.411830096	2016	Jun
Fitted CPUE	0.984346871	2016	Jun
Fitted CPUE	0.948110093	2016	Jun
Fitted CPUE	0.948110093	2016	Jun
Fitted CPUE	0.872520593	2016	Jun
Fitted CPUE	0.948110093	2016	Jun
Fitted CPUE	1.102346898	2016	Jun
Fitted CPUE	1.052517808	2016	Jun
Fitted CPUE	1.517468364	2016	Jun
Fitted CPUE	1.413528809	2016	Jun
Fitted CPUE	1.514804246	2016	Jun
Fitted CPUE	1.578854454	2016	Jun
Fitted CPUE	1.31571403	2016	Jun
Fitted CPUE	1.313021108	2016	Mar
Fitted CPUE	1.615348483	2016	Mar
Fitted CPUE	1.735416985	2016	Mar
Fitted CPUE	1.099708737	2016	Mar
Fitted CPUE	1.164823663	2016	Mar
Fitted CPUE	1.310963555	2016	Mar
Fitted CPUE	1.247465307	2016	Mar
Fitted CPUE	1.208602735	2016	Mar
Fitted CPUE	1.585242923	2016	Mar
Fitted CPUE	1.538907762	2016	Mar
Fitted CPUE	1.763996504	2016	Mar
Fitted CPUE	1.310963555	2016	Mar
Fitted CPUE	1.721888495	2016	Mar
Fitted CPUE	1.820771827	2016	Mar
Fitted CPUE	1.119091544	2016	Mar
Fitted CPUE	1.581013869	2016	Mar
Fitted CPUE	1.072489876	2016	Mar
Fitted CPUE	1.378778376	2016	Mar
Fitted CPUE	1.399963453	2016	Mar
Fitted CPUE	2.16120747	2016	Mar
Fitted CPUE	2.163415963	2016	Mar
Fitted CPUE	4.403498073	2016	Mar
Fitted CPUE	1.78822771	2016	Mar
Fitted CPUE	1.199412801	2016	Mar
Fitted CPUE	2.10543196	2016	Mar
Fitted CPUE	1.20254852	2016	Mar
Fitted CPUE	3.545671122	2016	Mar
Fitted CPUE	1.298408361	2016	Mar
Fitted CPUE	3.545671122	2016	Mar
Fitted CPUE	3.545671122	2016	Mar
Fitted CPUE	1.430917344	2016	Mar
Fitted CPUE	3.15341068	2016	Mar
Fitted CPUE	1.306675796	2016	Mar
Fitted CPUE	1.359720453	2016	Mar
Fitted CPUE	1.54007392	2016	Mar
Fitted CPUE	1.315577162	2016	May
Fitted CPUE	0.971929957	2016	May
Fitted CPUE	1.370249181	2016	May
Fitted CPUE	1.317823109	2016	May
Fitted CPUE	1.370249181	2016	May
Fitted CPUE	1.065865245	2016	May
Fitted CPUE	1.405423765	2016	May
Fitted CPUE	1.341119744	2016	May
Fitted CPUE	1.370249181	2016	May
Fitted CPUE	1.086798068	2016	May
Fitted CPUE	1.086798068	2016	May
Fitted CPUE	1.317823109	2016	May
Fitted CPUE	1.248537277	2016	May
Fitted CPUE	1.506679976	2016	May
Fitted CPUE	1.673554068	2016	May
Fitted CPUE	1.673554068	2016	May
Fitted CPUE	0.851651492	2016	May
Fitted CPUE	1.195919061	2016	May
Fitted CPUE	1.523114695	2016	May
Fitted CPUE	1.437633268	2016	May
Fitted CPUE	1.40377871	2016	May
Fitted CPUE	1.167845862	2016	May
Fitted CPUE	1.798335782	2016	Nov
Fitted CPUE	2.198531526	2016	Nov
Fitted CPUE	1.773123498	2016	Nov
Fitted CPUE	1.659961968	2016	Nov
Fitted CPUE	1.557654285	2016	Nov
Fitted CPUE	1.529744376	2016	Nov
Fitted CPUE	2.198531526	2016	Nov
Fitted CPUE	2.307851399	2016	Nov
Fitted CPUE	1.510813066	2016	Nov
Fitted CPUE	1.774321706	2016	Nov
Fitted CPUE	1.734549542	2016	Nov
Fitted CPUE	1.674250139	2016	Nov
Fitted CPUE	1.472072793	2016	Nov
Fitted CPUE	1.571420274	2016	Nov
Fitted CPUE	1.571420274	2016	Nov
Fitted CPUE	1.272930938	2016	Nov
Fitted CPUE	1.60228323	2016	Nov
Fitted CPUE	1.472072793	2016	Nov
Fitted CPUE	1.60228323	2016	Nov
Fitted CPUE	2.024193062	2016	Nov
Fitted CPUE	1.551450128	2016	Nov
Fitted CPUE	2.026130282	2016	Nov
Fitted CPUE	1.472072793	2016	Nov
Fitted CPUE	1.676370364	2016	Nov
Fitted CPUE	1.408389836	2016	Nov
Fitted CPUE	1.872977246	2016	Nov
Fitted CPUE	1.72430048	2016	Nov
Fitted CPUE	1.847329174	2016	Nov
Fitted CPUE	1.342077256	2016	Nov
Fitted CPUE	1.676370364	2016	Nov
Fitted CPUE	1.820734582	2016	Nov
Fitted CPUE	1.288309665	2016	Nov
Fitted CPUE	1.440478728	2016	Nov
Fitted CPUE	1.408389836	2016	Nov
Fitted CPUE	1.408389836	2016	Nov
Fitted CPUE	1.820734582	2016	Nov
Fitted CPUE	1.508904044	2016	Nov
Fitted CPUE	1.60228323	2016	Nov
Fitted CPUE	1.848942519	2016	Nov
Fitted CPUE	1.820734582	2016	Nov
Fitted CPUE	1.829359961	2016	Nov
Fitted CPUE	1.288309665	2016	Nov
Fitted CPUE	2.026130282	2016	Nov
Fitted CPUE	1.872977246	2016	Nov
Fitted CPUE	1.342077256	2016	Nov
Fitted CPUE	1.740721412	2016	Nov
Fitted CPUE	1.588698085	2016	Nov
Fitted CPUE	1.927535201	2016	Nov
Fitted CPUE	1.925781849	2016	Nov
Fitted CPUE	1.609645121	2016	Nov
Fitted CPUE	1.439017381	2016	Nov
Fitted CPUE	1.588698085	2016	Nov
Fitted CPUE	2.120894141	2016	Nov
Fitted CPUE	2.030502556	2016	Nov
Fitted CPUE	2.307851399	2016	Nov
Fitted CPUE	1.660754731	2016	Oct
Fitted CPUE	1.599056305	2016	Oct
Fitted CPUE	1.112240854	2016	Oct
Fitted CPUE	2.118051495	2016	Oct
Fitted CPUE	1.414901426	2016	Oct
Fitted CPUE	1.174001292	2016	Oct
Fitted CPUE	1.82838412	2016	Oct
Fitted CPUE	1.430548576	2016	Oct
Fitted CPUE	1.279732245	2016	Oct
Fitted CPUE	2.154884947	2016	Oct
Fitted CPUE	1.219153516	2016	Oct
Fitted CPUE	2.062211321	2016	Oct
Fitted CPUE	2.01136838	2016	Oct
Fitted CPUE	2.062211321	2016	Oct
Fitted CPUE	1.650381362	2016	Oct
Fitted CPUE	1.581277188	2016	Oct
Fitted CPUE	1.682852785	2016	Oct
Fitted CPUE	2.079366198	2016	Oct
Fitted CPUE	1.751811548	2016	Oct
Fitted CPUE	2.255239891	2016	Oct
Fitted CPUE	1.903073436	2016	Oct
Fitted CPUE	2.091316155	2016	Oct
Fitted CPUE	1.797971801	2016	Oct
Fitted CPUE	1.587067456	2016	Oct
Fitted CPUE	1.35835512	2016	Oct
Fitted CPUE	2.366916651	2016	Oct
Fitted CPUE	1.96508349	2016	Oct
Fitted CPUE	1.170405533	2016	Oct
Fitted CPUE	2.079366198	2016	Oct
Fitted CPUE	2.204032342	2016	Sep
Fitted CPUE	1.711985112	2016	Sep
Fitted CPUE	2.064280444	2016	Sep
Fitted CPUE	1.924878884	2016	Sep
Fitted CPUE	2.338951946	2016	Sep
Fitted CPUE	1.66309659	2016	Sep
Fitted CPUE	1.889311881	2016	Sep
Fitted CPUE	2.159300098	2016	Sep
Fitted CPUE	1.821379745	2016	Sep
Fitted CPUE	2.008651174	2016	Sep
Fitted CPUE	1.871545796	2016	Sep
Fitted CPUE	1.871545796	2016	Sep
Fitted CPUE	2.05330521	2016	Sep
Fitted CPUE	1.842874422	2016	Sep
Fitted CPUE	1.360630499	2016	Sep
Fitted CPUE	1.7072633	2016	Sep
Fitted CPUE	1.964337385	2016	Sep
Fitted CPUE	1.597213509	2016	Sep
Fitted CPUE	1.951556151	2016	Sep
Fitted CPUE	2.660577856	2016	Sep
Fitted CPUE	1.695120423	2016	Sep
Fitted CPUE	1.373601824	2016	Sep
Fitted CPUE	1.842874422	2016	Sep
Fitted CPUE	2.133470423	2016	Sep
Fitted CPUE	1.308744891	2016	Sep
Fitted CPUE	1.577273404	2016	Sep
Fitted CPUE	1.837693373	2016	Sep
Fitted CPUE	1.842874422	2016	Sep
Fitted CPUE	1.486511546	2016	Sep
Fitted CPUE	1.577565394	2016	Sep
Fitted CPUE	1.222881481	2016	Sep
Fitted CPUE	2.090471135	2016	Sep
Fitted CPUE	1.7072633	2016	Sep
Fitted CPUE	1.984903683	2016	Sep
Fitted CPUE	1.842874422	2016	Sep
Fitted CPUE	1.438027523	2016	Sep
Fitted CPUE	2.480397448	2016	Sep
Fitted CPUE	1.2610965	2016	Sep
Fitted CPUE	1.949758848	2016	Sep
Fitted CPUE	1.984903683	2016	Sep
Fitted CPUE	1.715300558	2016	Sep
Fitted CPUE	1.937917277	2016	Sep
Fitted CPUE	1.322348974	2016	Sep
Fitted CPUE	1.243003777	2016	Sep
Fitted CPUE	2.220474158	2016	Sep
Fitted CPUE	2.204032342	2016	Sep
Fitted CPUE	2.295805647	2016	Sep
Fitted CPUE	0.923096185	2016	Apr
Fitted CPUE	0.983157996	2016	Apr
Fitted CPUE	1.136238206	2016	Apr
Fitted CPUE	4.042429626	2016	Apr
Fitted CPUE	1.29732854	2016	Apr
Fitted CPUE	1.161150301	2016	Apr
Fitted CPUE	1.228626607	2016	Apr
Fitted CPUE	1.113316489	2016	Apr
Fitted CPUE	0.923581492	2016	Apr
Fitted CPUE	2.204094693	2016	Apr
Fitted CPUE	2.248586147	2016	Apr
Fitted CPUE	3.120676064	2016	Apr
Fitted CPUE	2.396842169	2016	Apr
Fitted CPUE	3.554320142	2016	Apr
Fitted CPUE	1.007140073	2016	Apr
Fitted CPUE	0.96134567	2016	Apr
Fitted CPUE	1.704515732	2016	Apr
Fitted CPUE	1.551146977	2016	Apr
Fitted CPUE	1.876077519	2016	Apr
Fitted CPUE	2.967139368	2016	Apr
Fitted CPUE	2.26422565	2016	Apr
Fitted CPUE	3.667288918	2016	Apr
Fitted CPUE	1.876077519	2016	Apr
Fitted CPUE	3.548362915	2016	Apr
Fitted CPUE	2.719302183	2016	Apr
Fitted CPUE	1.568350988	2016	Aug
Fitted CPUE	0.902500884	2016	Aug
Fitted CPUE	1.069490918	2016	Aug
Fitted CPUE	1.016986667	2016	Aug
Fitted CPUE	1.155296134	2016	Aug
Fitted CPUE	1.140221317	2016	Aug
Fitted CPUE	1.121391606	2016	Aug
Fitted CPUE	1.018693159	2016	Aug
Fitted CPUE	0.977625361	2016	Aug
Fitted CPUE	1.260760805	2016	Aug
Fitted CPUE	1.101638038	2016	Aug
Fitted CPUE	1.142651577	2016	Aug
Fitted CPUE	1.219582743	2016	Aug
Fitted CPUE	0.975845839	2016	Aug
Fitted CPUE	1.000960597	2016	Aug
Fitted CPUE	1.041783357	2016	Aug
Fitted CPUE	0.975845839	2016	Aug
Fitted CPUE	0.975845839	2016	Aug
Fitted CPUE	1.217514394	2016	Aug
Fitted CPUE	1.048832205	2016	Aug
Fitted CPUE	0.975845839	2016	Aug
Fitted CPUE	1.135149645	2016	May
Fitted CPUE	1.018693159	2016	Aug
Fitted CPUE	1.112517184	2016	Aug
Fitted CPUE	0.938521486	2016	May
Fitted CPUE	1.091961322	2016	May
Fitted CPUE	1.285919244	2016	Aug
Fitted CPUE	1.230410763	2016	Aug
Fitted CPUE	1.285919244	2016	Aug
Fitted CPUE	1.338800354	2016	Aug
Fitted CPUE	1.174309166	2016	Aug
Fitted CPUE	1.116109851	2016	Aug
Fitted CPUE	1.358442489	2016	Aug
Fitted CPUE	1.625108905	2016	Aug
Fitted CPUE	1.560130704	2016	Aug
Fitted CPUE	0.703051553	2016	Aug
Fitted CPUE	0.732208594	2016	Aug
Fitted CPUE	1.459081817	2016	Aug
Fitted CPUE	1.238819758	2016	Aug
Fitted CPUE	1.186657252	2016	Dec
Fitted CPUE	1.070574135	2016	Dec
Fitted CPUE	1.252456702	2016	Dec
Fitted CPUE	1.863732822	2016	Dec
Fitted CPUE	1.685932377	2016	Dec
Fitted CPUE	1.65942666	2016	Dec
Fitted CPUE	1.519075869	2016	Dec
Fitted CPUE	1.296357179	2016	Dec
Fitted CPUE	1.680032895	2016	Dec
Fitted CPUE	1.381035547	2016	Dec
Fitted CPUE	1.607698584	2016	Dec
Fitted CPUE	1.320077674	2016	Jul
Fitted CPUE	1.368141575	2016	Jul
Fitted CPUE	1.249011182	2016	Jul
Fitted CPUE	1.712413689	2016	Jul
Fitted CPUE	3.240245279	2016	Jul
Fitted CPUE	3.337321475	2016	Jul
Fitted CPUE	3.145577988	2016	Jul
Fitted CPUE	1.772724231	2016	Jul
Fitted CPUE	2.741737094	2016	Jul
Fitted CPUE	2.378633406	2016	Jul
Fitted CPUE	2.213821956	2016	Jul
Fitted CPUE	1.930920471	2016	Jul
Fitted CPUE	2.124993379	2016	Jul
Fitted CPUE	20.74208315	2016	Jul
Fitted CPUE	1.899414345	2016	Jul
Fitted CPUE	1.498223285	2016	Jul
Fitted CPUE	1.310886491	2016	Jun
Fitted CPUE	2.958379637	2016	Jun
Fitted CPUE	2.958379637	2016	Jun
Fitted CPUE	2.736656875	2016	Jun
Fitted CPUE	1.102148726	2016	Jun
Fitted CPUE	1.04675824	2016	Jun
Fitted CPUE	1.110956094	2016	Jun
Fitted CPUE	0.943433987	2016	Jun
Fitted CPUE	1.578854454	2016	Jun
Fitted CPUE	1.536420892	2016	Jun
Fitted CPUE	1.432333685	2016	Jun
Fitted CPUE	1.036260733	2016	Jun
Fitted CPUE	1.557908546	2016	Jun
Fitted CPUE	1.282116741	2016	Jun
Fitted CPUE	1.793666136	2016	Mar
Fitted CPUE	10.78613146	2016	Mar
Fitted CPUE	1.20254852	2016	Mar
Fitted CPUE	1.294057687	2016	Mar
Fitted CPUE	1.133728424	2016	Mar
Fitted CPUE	1.249819556	2016	Mar
Fitted CPUE	1.399963453	2016	Mar
Fitted CPUE	1.325684169	2016	Mar
Fitted CPUE	1.604240694	2016	Aug
Fitted CPUE	1.716698407	2016	Mar
Fitted CPUE	7.115925334	2016	Mar
Fitted CPUE	7.852483294	2016	Mar
Fitted CPUE	0.936973364	2016	Aug
Fitted CPUE	1.224647232	2016	Aug
Fitted CPUE	1.469687425	2016	Mar
Fitted CPUE	1.684406783	2016	Mar
Fitted CPUE	1.177565034	2016	May
Fitted CPUE	1.248537277	2016	May
Fitted CPUE	1.213569717	2016	May
Fitted CPUE	1.443384398	2016	May
Fitted CPUE	1.177565034	2016	May
Fitted CPUE	4.961612776	2016	May
Fitted CPUE	1.086798068	2016	May
Fitted CPUE	2.287619723	2016	May
Fitted CPUE	1.438634244	2016	May
Fitted CPUE	1.158730307	2016	May
Fitted CPUE	1.122451758	2016	May
Fitted CPUE	1.439017381	2016	Nov
Fitted CPUE	1.369860119	2016	Nov
Fitted CPUE	1.14244417	2016	Nov
Fitted CPUE	1.408389836	2016	Nov
Fitted CPUE	1.60228323	2016	Nov
Fitted CPUE	1.472072793	2016	Nov
Fitted CPUE	1.408389836	2016	Nov
Fitted CPUE	1.696103937	2016	Nov
Fitted CPUE	1.525818686	2016	Nov
Fitted CPUE	2.055028326	2016	Nov
Fitted CPUE	4.293630634	2016	Nov
Fitted CPUE	4.293630634	2016	Nov
Fitted CPUE	1.659961968	2016	Nov
Fitted CPUE	2.303288068	2016	Oct
Fitted CPUE	2.847965504	2016	Oct
Fitted CPUE	1.695120423	2016	Sep
Fitted CPUE	2.283087156	2016	Sep
Fitted CPUE	1.715300558	2016	Sep
Fitted CPUE	1.482880596	2016	Sep
Fitted CPUE	1.597213509	2016	Sep
Fitted CPUE	2.363193449	2016	Sep
Fitted CPUE	2.365834295	2016	Sep
Fitted CPUE	1.964337385	2016	Sep
Fitted CPUE	1.486511546	2016	Sep
Fitted CPUE	1.951556151	2016	Sep
Fitted CPUE	1.243003777	2016	Sep
Fitted CPUE	1.669992064	2016	Sep
Fitted CPUE	1.322348974	2016	Sep
Fitted CPUE	1.322348974	2016	Sep
Fitted CPUE	1.579702086	2016	Sep
Fitted CPUE	1.579702086	2016	Sep
Fitted CPUE	1.501395142	2016	Sep
Fitted CPUE	0.874883607	2016	Sep
Fitted CPUE	1.582789122	2016	Sep
Fitted CPUE	2.159300098	2016	Sep
Fitted CPUE	2.204032342	2016	Sep
Fitted CPUE	2.220474158	2016	Sep
Fitted CPUE	2.512331424	2016	Sep
Fitted CPUE	2.954431838	2017	Apr
Fitted CPUE	1.601262562	2017	Apr
Fitted CPUE	1.342067399	2017	Apr
Fitted CPUE	1.682995032	2017	Apr
Fitted CPUE	1.516995445	2017	Apr
Fitted CPUE	1.601262562	2017	Apr
Fitted CPUE	1.993491476	2017	Apr
Fitted CPUE	3.225933676	2017	Apr
Fitted CPUE	1.098902099	2017	Apr
Fitted CPUE	1.311871353	2017	Apr
Fitted CPUE	1.927299354	2017	Apr
Fitted CPUE	1.311871353	2017	Apr
Fitted CPUE	1.375882771	2017	Apr
Fitted CPUE	1.261055806	2017	Apr
Fitted CPUE	1.199868533	2017	Apr
Fitted CPUE	1.248881006	2017	Apr
Fitted CPUE	1.280784942	2017	Apr
Fitted CPUE	1.519951221	2017	Apr
Fitted CPUE	2.93291485	2017	Apr
Fitted CPUE	2.449396061	2017	Apr
Fitted CPUE	2.737351143	2017	Apr
Fitted CPUE	2.497770274	2017	Apr
Fitted CPUE	2.93291485	2017	Apr
Fitted CPUE	2.832387337	2017	Apr
Fitted CPUE	1.455413313	2017	Apr
Fitted CPUE	1.62473194	2017	Apr
Fitted CPUE	2.418630357	2017	Apr
Fitted CPUE	1.418009549	2017	Apr
Fitted CPUE	1.65490041	2017	Apr
Fitted CPUE	1.785111598	2017	Apr
Fitted CPUE	1.408999825	2017	Apr
Fitted CPUE	2.832387337	2017	Apr
Fitted CPUE	1.563007911	2017	Apr
Fitted CPUE	1.455413313	2017	Apr
Fitted CPUE	3.219270796	2017	Apr
Fitted CPUE	2.348750101	2017	Apr
Fitted CPUE	2.832387337	2017	Apr
Fitted CPUE	2.832387337	2017	Apr
Fitted CPUE	2.832387337	2017	Apr
Fitted CPUE	1.631291228	2017	Apr
Fitted CPUE	1.785111598	2017	Apr
Fitted CPUE	1.455413313	2017	Apr
Fitted CPUE	2.679324249	2017	Apr
Fitted CPUE	2.679324249	2017	Apr
Fitted CPUE	2.377971679	2017	Apr
Fitted CPUE	1.718196394	2017	Apr
Fitted CPUE	1.402415505	2017	Apr
Fitted CPUE	1.159915301	2017	Apr
Fitted CPUE	1.49226913	2017	Apr
Fitted CPUE	1.113035944	2017	Apr
Fitted CPUE	1.281719408	2017	Apr
Fitted CPUE	1.536759373	2017	Apr
Fitted CPUE	3.167412663	2017	Apr
Fitted CPUE	2.68949689	2017	Apr
Fitted CPUE	0.999878334	2017	Aug
Fitted CPUE	1.090115085	2017	Aug
Fitted CPUE	0.873250728	2017	Aug
Fitted CPUE	1.185643779	2017	Aug
Fitted CPUE	0.838613452	2017	Aug
Fitted CPUE	0.878121465	2017	Aug
Fitted CPUE	0.799710928	2017	Aug
Fitted CPUE	0.991481281	2017	Aug
Fitted CPUE	1.172955447	2017	Aug
Fitted CPUE	0.998234245	2017	Aug
Fitted CPUE	1.089424199	2017	Aug
Fitted CPUE	1.241312167	2017	Aug
Fitted CPUE	0.90685117	2017	Aug
Fitted CPUE	0.947491212	2017	Aug
Fitted CPUE	1.299106285	2017	Aug
Fitted CPUE	0.90685117	2017	Aug
Fitted CPUE	0.954727127	2017	Aug
Fitted CPUE	1.195481178	2017	Aug
Fitted CPUE	1.060678719	2017	Aug
Fitted CPUE	0.999878334	2017	Aug
Fitted CPUE	0.916992162	2017	Aug
Fitted CPUE	0.818933742	2017	Aug
Fitted CPUE	0.998234245	2017	Aug
Fitted CPUE	1.299106285	2017	Aug
Fitted CPUE	0.999206491	2017	Aug
Fitted CPUE	1.098425568	2017	Aug
Fitted CPUE	1.320127925	2017	Aug
Fitted CPUE	1.022280708	2017	Aug
Fitted CPUE	0.954727127	2017	Aug
Fitted CPUE	1.040264593	2017	Aug
Fitted CPUE	1.197907882	2017	Aug
Fitted CPUE	1.453944337	2017	Aug
Fitted CPUE	1.185643779	2017	Aug
Fitted CPUE	0.947491212	2017	Aug
Fitted CPUE	1.13829544	2017	Aug
Fitted CPUE	0.947491212	2017	Aug
Fitted CPUE	1.041193248	2017	Aug
Fitted CPUE	1.13829544	2017	Aug
Fitted CPUE	1.299106285	2017	Aug
Fitted CPUE	0.998234245	2017	Aug
Fitted CPUE	0.947491212	2017	Aug
Fitted CPUE	0.953228057	2017	Aug
Fitted CPUE	0.90685117	2017	Aug
Fitted CPUE	1.389106617	2017	Dec
Fitted CPUE	1.033555363	2017	Dec
Fitted CPUE	1.466678788	2017	Dec
Fitted CPUE	1.033555363	2017	Dec
Fitted CPUE	1.256476555	2017	Dec
Fitted CPUE	1.401550637	2017	Dec
Fitted CPUE	1.21980266	2017	Dec
Fitted CPUE	1.335865507	2017	Dec
Fitted CPUE	1.401550637	2017	Dec
Fitted CPUE	1.08174547	2017	Dec
Fitted CPUE	1.369718509	2017	Dec
Fitted CPUE	1.033555363	2017	Dec
Fitted CPUE	1.256476555	2017	Dec
Fitted CPUE	1.285777262	2017	Dec
Fitted CPUE	1.185481589	2017	Dec
Fitted CPUE	1.026966342	2017	Dec
Fitted CPUE	1.576008043	2017	Dec
Fitted CPUE	1.369718509	2017	Dec
Fitted CPUE	1.033555363	2017	Dec
Fitted CPUE	1.258896432	2017	Dec
Fitted CPUE	1.314417175	2017	Dec
Fitted CPUE	1.133315499	2017	Dec
Fitted CPUE	1.08174547	2017	Dec
Fitted CPUE	1.080533234	2017	Dec
Fitted CPUE	1.020690457	2017	Dec
Fitted CPUE	1.08174547	2017	Dec
Fitted CPUE	1.322537739	2017	Dec
Fitted CPUE	1.285777262	2017	Dec
Fitted CPUE	1.314417175	2017	Dec
Fitted CPUE	1.446993475	2017	Dec
Fitted CPUE	1.244984004	2017	Dec
Fitted CPUE	1.033555363	2017	Dec
Fitted CPUE	1.17574966	2017	Dec
Fitted CPUE	1.314417175	2017	Dec
Fitted CPUE	1.256476555	2017	Dec
Fitted CPUE	1.328262529	2017	Dec
Fitted CPUE	1.137939863	2017	Dec
Fitted CPUE	1.449865023	2017	Dec
Fitted CPUE	1.020690457	2017	Dec
Fitted CPUE	1.163314198	2017	Dec
Fitted CPUE	1.620346048	2017	Jul
Fitted CPUE	2.992492262	2017	Jul
Fitted CPUE	1.307297159	2017	Jul
Fitted CPUE	1.552957028	2017	Jul
Fitted CPUE	1.060423708	2017	Jul
Fitted CPUE	1.48310476	2017	Jul
Fitted CPUE	8.600082655	2017	Jul
Fitted CPUE	1.552957028	2017	Jul
Fitted CPUE	1.043004083	2017	Jul
Fitted CPUE	1.286749335	2017	Jul
Fitted CPUE	1.244145033	2017	Jul
Fitted CPUE	1.523947849	2017	Jul
Fitted CPUE	1.242165911	2017	Jul
Fitted CPUE	1.485959753	2017	Jul
Fitted CPUE	1.578465446	2017	Jul
Fitted CPUE	1.173235968	2017	Jul
Fitted CPUE	1.385887631	2017	Jul
Fitted CPUE	1.485959753	2017	Jul
Fitted CPUE	1.553958321	2017	Jul
Fitted CPUE	1.552957028	2017	Jul
Fitted CPUE	5.264066824	2017	Jul
Fitted CPUE	3.399584472	2017	Jul
Fitted CPUE	1.539688921	2017	Jul
Fitted CPUE	1.430333457	2017	Jul
Fitted CPUE	1.333916459	2017	Jul
Fitted CPUE	1.139964989	2017	Jul
Fitted CPUE	1.345405493	2017	Jul
Fitted CPUE	1.552957028	2017	Jul
Fitted CPUE	1.632690096	2017	Jul
Fitted CPUE	5.656569911	2017	Jul
Fitted CPUE	1.740828379	2017	Jul
Fitted CPUE	1.546737354	2017	Jul
Fitted CPUE	1.335068846	2017	Jul
Fitted CPUE	0.942781055	2017	Jul
Fitted CPUE	1.546737354	2017	Jul
Fitted CPUE	1.205559422	2017	Jul
Fitted CPUE	1.353519534	2017	Jul
Fitted CPUE	0.986832674	2017	Jul
Fitted CPUE	0.874562866	2017	Jul
Fitted CPUE	1.001598977	2017	Jul
Fitted CPUE	0.993638096	2017	Jul
Fitted CPUE	2.427542947	2017	Jul
Fitted CPUE	0.993638096	2017	Jul
Fitted CPUE	1.118848029	2017	Jul
Fitted CPUE	2.096620224	2017	Jul
Fitted CPUE	0.999949229	2017	Jul
Fitted CPUE	0.949036137	2017	Jul
Fitted CPUE	0.949036137	2017	Jul
Fitted CPUE	1.118848029	2017	Jul
Fitted CPUE	0.993638096	2017	Jul
Fitted CPUE	1.118848029	2017	Jul
Fitted CPUE	1.188063936	2017	Jul
Fitted CPUE	1.283413275	2017	Jul
Fitted CPUE	0.993638096	2017	Jul
Fitted CPUE	1.184664835	2017	Jul
Fitted CPUE	0.993638096	2017	Jul
Fitted CPUE	1.049590247	2017	Jul
Fitted CPUE	0.949036137	2017	Jul
Fitted CPUE	0.993057382	2017	Jul
Fitted CPUE	1.049590247	2017	Jul
Fitted CPUE	1.049590247	2017	Jul
Fitted CPUE	1.151651529	2017	Jul
Fitted CPUE	1.283413275	2017	Jul
Fitted CPUE	1.049590247	2017	Jul
Fitted CPUE	0.949036137	2017	Jul
Fitted CPUE	2.096620224	2017	Jul
Fitted CPUE	0.889058111	2017	Jul
Fitted CPUE	1.049590247	2017	Jul
Fitted CPUE	0.949036137	2017	Jul
Fitted CPUE	1.387455502	2017	Jul
Fitted CPUE	1.283413275	2017	Jul
Fitted CPUE	0.939487626	2017	Jul
Fitted CPUE	1.049590247	2017	Jul
Fitted CPUE	1.23306221	2017	Jul
Fitted CPUE	0.949036137	2017	Jul
Fitted CPUE	0.949036137	2017	Jul
Fitted CPUE	0.993638096	2017	Jul
Fitted CPUE	1.151651529	2017	Jul
Fitted CPUE	1.719438398	2017	Jul
Fitted CPUE	0.949036137	2017	Jul
Fitted CPUE	0.993638096	2017	Jul
Fitted CPUE	1.184664835	2017	Jul
Fitted CPUE	0.993638096	2017	Jul
Fitted CPUE	0.993638096	2017	Jul
Fitted CPUE	1.105607645	2017	Jul
Fitted CPUE	1.051408008	2017	Jul
Fitted CPUE	2.096620224	2017	Jul
Fitted CPUE	1.182176431	2017	Jul
Fitted CPUE	1.523947849	2017	Jul
Fitted CPUE	1.370136812	2017	Jul
Fitted CPUE	1.232327297	2017	Jul
Fitted CPUE	1.205559422	2017	Jul
Fitted CPUE	1.517957924	2017	Jul
Fitted CPUE	1.693252249	2017	Jul
Fitted CPUE	0.893839551	2017	Jul
Fitted CPUE	1.04789984	2017	Jul
Fitted CPUE	1.387455502	2017	Jul
Fitted CPUE	0.882782726	2017	Jul
Fitted CPUE	0.775640752	2017	Jul
Fitted CPUE	1.102545972	2017	Jul
Fitted CPUE	1.124214839	2017	Jul
Fitted CPUE	1.569281776	2017	Jul
Fitted CPUE	1.423626187	2017	Jul
Fitted CPUE	2.654158904	2017	Jun
Fitted CPUE	2.654158904	2017	Jun
Fitted CPUE	2.354105787	2017	Jun
Fitted CPUE	3.641911896	2017	Jun
Fitted CPUE	3.641911896	2017	Jun
Fitted CPUE	2.424264373	2017	Jun
Fitted CPUE	3.486280352	2017	Jun
Fitted CPUE	3.776906316	2017	Jun
Fitted CPUE	5.227473299	2017	Jun
Fitted CPUE	3.776906316	2017	Jun
Fitted CPUE	3.486280352	2017	Jun
Fitted CPUE	1.39249493	2017	Jun
Fitted CPUE	1.206676445	2017	Jun
Fitted CPUE	1.39249493	2017	Jun
Fitted CPUE	1.39249493	2017	Jun
Fitted CPUE	2.164581222	2017	Jun
Fitted CPUE	2.655500774	2017	Jun
Fitted CPUE	2.631595726	2017	Jun
Fitted CPUE	2.631595726	2017	Jun
Fitted CPUE	2.164581222	2017	Jun
Fitted CPUE	2.655500774	2017	Jun
Fitted CPUE	2.202273073	2017	Jun
Fitted CPUE	2.164581222	2017	Jun
Fitted CPUE	2.631595726	2017	Jun
Fitted CPUE	2.631595726	2017	Jun
Fitted CPUE	1.683422229	2017	Mar
Fitted CPUE	1.580574593	2017	Mar
Fitted CPUE	1.517342518	2017	Mar
Fitted CPUE	1.555072232	2017	Mar
Fitted CPUE	1.09218943	2017	Mar
Fitted CPUE	1.536683531	2017	Mar
Fitted CPUE	1.708282451	2017	Mar
Fitted CPUE	2.71004733	2017	May
Fitted CPUE	1.35724318	2017	May
Fitted CPUE	1.35724318	2017	May
Fitted CPUE	2.640023204	2017	May
Fitted CPUE	1.150677731	2017	May
Fitted CPUE	1.56022075	2017	May
Fitted CPUE	1.278523619	2017	May
Fitted CPUE	1.309176072	2017	May
Fitted CPUE	1.220357343	2017	May
Fitted CPUE	2.553528199	2017	May
Fitted CPUE	2.401009454	2017	May
Fitted CPUE	3.031773675	2017	May
Fitted CPUE	2.073437664	2017	May
Fitted CPUE	2.553528199	2017	May
Fitted CPUE	1.428825785	2017	May
Fitted CPUE	1.501178199	2017	May
Fitted CPUE	1.423068368	2017	May
Fitted CPUE	2.928718055	2017	May
Fitted CPUE	1.448332236	2017	May
Fitted CPUE	1.448332236	2017	May
Fitted CPUE	1.598899002	2017	May
Fitted CPUE	3.06516949	2017	May
Fitted CPUE	2.677058998	2017	May
Fitted CPUE	2.236096256	2017	May
Fitted CPUE	2.715715975	2017	May
Fitted CPUE	1.918948854	2017	May
Fitted CPUE	2.857453773	2017	May
Fitted CPUE	2.236096256	2017	May
Fitted CPUE	2.767885361	2017	May
Fitted CPUE	2.236096256	2017	May
Fitted CPUE	2.073437664	2017	May
Fitted CPUE	1.934524937	2017	May
Fitted CPUE	2.785988452	2017	May
Fitted CPUE	3.062946899	2017	May
Fitted CPUE	2.582792864	2017	May
Fitted CPUE	2.582792864	2017	May
Fitted CPUE	2.11372215	2017	May
Fitted CPUE	2.900668864	2017	May
Fitted CPUE	2.473567923	2017	May
Fitted CPUE	1.278523619	2017	May
Fitted CPUE	1.150677731	2017	May
Fitted CPUE	1.170512491	2017	May
Fitted CPUE	1.042803126	2017	May
Fitted CPUE	0.989173554	2017	May
Fitted CPUE	0.995453164	2017	May
Fitted CPUE	1.547419971	2017	Nov
Fitted CPUE	1.712905156	2017	Nov
Fitted CPUE	2.187496237	2017	Nov
Fitted CPUE	2.046704326	2017	Nov
Fitted CPUE	1.639410327	2017	Nov
Fitted CPUE	5.738061186	2017	Nov
Fitted CPUE	1.670678081	2017	Nov
Fitted CPUE	2.794993015	2017	Nov
Fitted CPUE	6.693510926	2017	Nov
Fitted CPUE	1.830520288	2017	Nov
Fitted CPUE	1.700888897	2017	Nov
Fitted CPUE	0.669210524	2017	Nov
Fitted CPUE	1.521436809	2017	Nov
Fitted CPUE	7.614542312	2017	Nov
Fitted CPUE	1.863913905	2017	Nov
Fitted CPUE	0.963660723	2017	Nov
Fitted CPUE	8.398417956	2017	Nov
Fitted CPUE	6.693510926	2017	Nov
Fitted CPUE	1.521436809	2017	Nov
Fitted CPUE	1.396875942	2017	Nov
Fitted CPUE	7.144265398	2017	Nov
Fitted CPUE	5.738061186	2017	Nov
Fitted CPUE	4.878254733	2017	Nov
Fitted CPUE	2.521203229	2017	Nov
Fitted CPUE	9.920148582	2017	Nov
Fitted CPUE	10.83548714	2017	Nov
Fitted CPUE	1.740608714	2017	Nov
Fitted CPUE	9.920148582	2017	Nov
Fitted CPUE	8.398417956	2017	Nov
Fitted CPUE	1.221338061	2017	Nov
Fitted CPUE	1.171156257	2017	Nov
Fitted CPUE	5.186287771	2017	Nov
Fitted CPUE	1.973922505	2017	Nov
Fitted CPUE	1.562893041	2017	Nov
Fitted CPUE	1.562893041	2017	Nov
Fitted CPUE	1.687646839	2017	Nov
Fitted CPUE	1.562893041	2017	Nov
Fitted CPUE	1.219475147	2017	Nov
Fitted CPUE	1.553119841	2017	Nov
Fitted CPUE	1.847191283	2017	Nov
Fitted CPUE	13.47432674	2017	Nov
Fitted CPUE	1.814021641	2017	Nov
Fitted CPUE	1.382986624	2017	Nov
Fitted CPUE	1.453509734	2017	Nov
Fitted CPUE	1.894530834	2017	Nov
Fitted CPUE	1.552011354	2017	Nov
Fitted CPUE	1.595322591	2017	Nov
Fitted CPUE	1.171156257	2017	Nov
Fitted CPUE	1.570088118	2017	Oct
Fitted CPUE	1.720434133	2017	Oct
Fitted CPUE	1.571206723	2017	Oct
Fitted CPUE	1.772172975	2017	Oct
Fitted CPUE	1.830803599	2017	Oct
Fitted CPUE	1.571206723	2017	Oct
Fitted CPUE	1.349380833	2017	Oct
Fitted CPUE	1.571206723	2017	Oct
Fitted CPUE	1.571206723	2017	Oct
Fitted CPUE	1.772172975	2017	Oct
Fitted CPUE	1.441373682	2017	Oct
Fitted CPUE	1.160972626	2017	Oct
Fitted CPUE	1.324376293	2017	Oct
Fitted CPUE	1.504150352	2017	Oct
Fitted CPUE	1.324376293	2017	Oct
Fitted CPUE	1.561357719	2017	Oct
Fitted CPUE	1.027745036	2017	Oct
Fitted CPUE	1.092900197	2017	Oct
Fitted CPUE	1.324376293	2017	Oct
Fitted CPUE	1.163197068	2017	Oct
Fitted CPUE	1.027745036	2017	Oct
Fitted CPUE	1.092900197	2017	Oct
Fitted CPUE	1.160972626	2017	Oct
Fitted CPUE	1.404247506	2017	Oct
Fitted CPUE	1.444130544	2017	Oct
Fitted CPUE	1.367060564	2017	Oct
Fitted CPUE	1.390358663	2017	Oct
Fitted CPUE	1.697344845	2017	Oct
Fitted CPUE	1.349380833	2017	Oct
Fitted CPUE	1.441373682	2017	Oct
Fitted CPUE	1.697344845	2017	Oct
Fitted CPUE	1.421727822	2017	Oct
Fitted CPUE	1.020340489	2017	Oct
Fitted CPUE	1.524224135	2017	Oct
Fitted CPUE	1.503781408	2017	Oct
Fitted CPUE	1.421727822	2017	Oct
Fitted CPUE	1.633998978	2017	Oct
Fitted CPUE	1.172161414	2017	Oct
Fitted CPUE	1.560777883	2017	Oct
Fitted CPUE	1.557797702	2017	Oct
Fitted CPUE	1.403925939	2017	Oct
Fitted CPUE	1.020340489	2017	Oct
Fitted CPUE	1.073742905	2017	Oct
Fitted CPUE	0.942662632	2017	Oct
Fitted CPUE	0.963007903	2017	Oct
Fitted CPUE	1.544442464	2017	Sep
Fitted CPUE	1.544442464	2017	Sep
Fitted CPUE	2.209405478	2017	Sep
Fitted CPUE	1.780189676	2017	Sep
Fitted CPUE	1.900150385	2017	Sep
Fitted CPUE	1.666153419	2017	Sep
Fitted CPUE	1.76650769	2017	Sep
Fitted CPUE	1.780189676	2017	Sep
Fitted CPUE	1.780189676	2017	Sep
Fitted CPUE	1.6419393	2017	Sep
Fitted CPUE	2.209405478	2017	Sep
Fitted CPUE	1.401221475	2017	Sep
Fitted CPUE	2.664294431	2017	Sep
Fitted CPUE	1.6419393	2017	Sep
Fitted CPUE	2.017928558	2017	Sep
Fitted CPUE	1.974204859	2017	Sep
Fitted CPUE	1.842110155	2017	Sep
Fitted CPUE	2.209405478	2017	Sep
Fitted CPUE	2.231977451	2017	Sep
Fitted CPUE	1.80560475	2017	Sep
Fitted CPUE	2.169808557	2017	Sep
Fitted CPUE	1.765114992	2017	Sep
Fitted CPUE	1.414088483	2017	Sep
Fitted CPUE	1.173441551	2017	Sep
Fitted CPUE	1.925901669	2017	Sep
Fitted CPUE	1.242396363	2017	Sep
Fitted CPUE	1.173441551	2017	Sep
Fitted CPUE	1.25227876	2017	Sep
Fitted CPUE	1.731104982	2017	Sep
Fitted CPUE	1.496240981	2017	Sep
Fitted CPUE	1.098657866	2017	Sep
Fitted CPUE	1.33112149	2017	Sep
Fitted CPUE	1.156437741	2017	Sep
Fitted CPUE	1.030314574	2017	Sep
[truncated: 3,551 more rows]
